# Supplementary material for: Do Breast Cancer Cell Lines Provide a Relevant Model of the Patient Tumor Methylome?
Source: PLoS One. 2014 Aug 26;9(8):e105545. doi: 10.1371/journal.pone.0105545 (PMC4144876; doi:10.1371/journal.pone.0105545)
Supplement: Table S2 — DNA methylation by expression subtype. Results from ANOVA analysis evaluating probe-specific methylation by expression subtype are shown, including the F-statistic, p-value and Benjamini-Hochberg adjusted p-value. The mean beta value for each expression group is shown as well. (XLS) [file pone.0105545.s007.xls]

CpG_ID	Gene	F-statistic	P-value	Adj. P-value	Basal A mean	Basal B mean	Luminal mean
cg08097973	NUMA1	300.596884546179	1.26883000844742e-28	3.4991793972963e-24	0.185109189580807	0.867535842006538	0.0763566150768969
cg04001668	GPR56	126.720253152824	2.5460709051562e-20	3.51077717111988e-16	0.0611529140277423	0.815020276890198	0.0440829585492625
cg18565355	ESRP1	113.287457400339	2.59239228470228e-19	2.38309981425064e-15	0.0709459205922154	0.687971552896302	0.060588213796322
cg14494812	TOB1	110.713342996452	4.14924772548885e-19	2.86069884433829e-15	0.713596593371758	0.898363653213602	0.131427161114276
cg04981492	SYDE1	101.305599119386	2.50588679214585e-18	1.38214691907597e-14	0.802276626877967	0.118117543994321	0.818281422901124
cg18328334	TNS1	95.4523776647478	8.21842790498861e-18	3.7774634127296e-14	0.813313236913369	0.780347722925666	0.178136947348448
cg09243900	RAB25	93.4267169297908	1.2564932143381e-17	4.95022426643087e-14	0.143320629859015	0.789050213478193	0.072145204126416
cg03684977	GRB7	92.5395493739078	1.51671209662061e-17	5.2284857750754e-14	0.117658839124036	0.794258372029254	0.0676647033874925
cg06119575	TAL2	87.8569359418027	4.19605665651007e-17	1.28576500525816e-13	0.621542052139586	0.823665187372263	0.144786808521137
cg25957124	DNAH3	86.5333943610849	5.63743355979606e-17	1.44072345386018e-13	0.0573581933925423	0.751451743490701	0.0270119275494956
cg27285599	ZNF750	86.4479698224481	5.74659438409674e-17	1.44072345386018e-13	0.377636953517264	0.848654990742521	0.0742441419700232
cg24751129	GNMT	81.7136900784169	1.70326799597282e-16	3.91439373274487e-13	0.299780290894348	0.85818271372157	0.0808434123754191
cg05089968	PRR18	79.126574378116	3.1482331958197e-16	6.67861346725505e-13	0.68653510014757	0.713349150291847	0.196324606067161
cg18433086	ABL2	78.747904496213	3.44881874220526e-16	6.74010153474796e-13	0.551034926424886	0.18254574380359	0.777196491291152
cg03270204	DDR1	78.495059103264	3.6660208507223e-16	6.74010153474796e-13	0.0938757349734144	0.775405932268462	0.0698368223836899
cg11933267	PLA2G2F	77.982380513528	4.15122726783697e-16	7.15515909952549e-13	0.726120573884739	0.218133917671933	0.912781307721853
cg20366832	LLGL2	76.0741561451962	6.62960895483291e-16	1.07547856327284e-12	0.352421615508704	0.712053196006694	0.226157743957691
cg16585619	KRT19	72.7636118805821	1.52575952565864e-15	2.33763312214523e-12	0.703118213866989	0.833053770014285	0.273475641193108
cg12999109	ACER1	71.4078549211303	2.16413208029623e-15	3.14118076370575e-12	0.372890330676309	0.852609200246162	0.0822689918371061
cg09686308	CIB3	70.7940361616887	2.53929539638897e-15	3.50143442208075e-12	0.629903900276321	0.814568036103846	0.210727467109254
cg19580810	RAB25	70.1092935592381	3.03872658894488e-15	3.99057151761533e-12	0.248843050288351	0.791642830504192	0.0979910908706014
cg02537838	C20orf151	67.9127518766892	5.45350337562484e-15	6.83621436786281e-12	0.116602637279401	0.686385276181651	0.0660303003282532
cg11802013	NA	66.7278432592022	7.51950175015184e-15	8.7000524157388e-12	0.798143221757112	0.857614292248442	0.308992510180815
cg05697249	C11orf52	66.7026883416427	7.57129806286646e-15	8.7000524157388e-12	0.0982265181780246	0.656971624782505	0.0652910621933891
cg20775254	PROM2	66.5110298230594	7.97832941122751e-15	8.80105474011329e-12	0.159527271847416	0.723588503094136	0.0898207061817555
cg10964421	NA	66.02750866121	9.10955909986689e-15	9.66243926369728e-12	0.243484068892481	0.170330982916245	0.779140176593027
cg08569678	LY6K	65.4139965510355	1.07896122133713e-14	1.10205898377909e-11	0.193983024618321	0.0527507721778918	0.760976914009158
cg26531804	SPINT1	64.882748234885	1.25043672047964e-14	1.23159085276384e-11	0.0838082169687284	0.665594076895797	0.0732418193534923
cg26240939	LYRM1	64.4956589385971	1.39307417475002e-14	1.32476550314676e-11	0.383463084550143	0.657744507285539	0.163185088190617
cg22585988	PVRL4	63.8814193400759	1.65513595236751e-14	1.52151130981304e-11	0.154100928526503	0.818235827487246	0.0240203013307967
cg18752854	TNS1	63.2090759782707	2.0015641687872e-14	1.78061731118753e-11	0.737315015087225	0.685675807756492	0.213464771969051
cg03292149	CBLC	63.0176173152454	2.11342937802713e-14	1.821379855851e-11	0.119621233669408	0.713213668978758	0.0837796186539917
cg06022562	ZNF750	61.6311026646495	3.14467343949463e-14	2.62799406407221e-11	0.454159046036863	0.868113073868233	0.12845737360868
cg15983538	SEMA4A	61.253091806065	3.50839061223333e-14	2.84571753835797e-11	0.164210442419185	0.692010722415605	0.109401142251416
cg10334928	STON2	61.0365477962151	3.73620607838097e-14	2.94391689227401e-11	0.800513446726453	0.869107432110753	0.327243341564092
cg20892287	ARHGAP32	59.3878383677742	6.06376444929935e-14	4.64518044396604e-11	0.368503488618108	0.707239890052331	0.304424169210798
cg08615333	TGFB3	58.564594236201	7.74994870338213e-14	5.77643473896952e-11	0.543553532323318	0.783897069601872	0.0875936082032947
cg10878307	PRR15L	58.1292260537247	8.83233659755954e-14	6.4099520707236e-11	0.344969938751923	0.680473803791497	0.0510037201911926
cg24408313	NA	57.5980424133549	1.03693534332363e-13	7.31267716585965e-11	0.702647316498432	0.826715326540289	0.194508176463285
cg03776060	NA	57.523436973394	1.06065373353538e-13	7.31267716585965e-11	0.0686571539475782	0.58209254085035	0.0461440769486712
cg23051664	NA	56.9732456980155	1.25395688444416e-13	8.43454218517097e-11	0.184593035948613	0.125709252582702	0.788653594757118
cg24820809	MB	56.1514503974822	1.6136083795286e-13	1.05952599739619e-10	0.272429010410894	0.758867394249131	0.11610884793147
cg25025243	GSTP1	55.1502904149158	2.20152780665134e-13	1.41194729887978e-10	0.232144250587933	0.59394320594612	0.158053722104329
cg08477744	MFAP2	54.0066994366534	3.15443905352198e-13	1.97711636859157e-10	0.774206579735662	0.226671344744906	0.911155030804602
cg26976437	LY6K	53.5436691326875	3.65434092170555e-13	2.23954253197324e-10	0.296699810187159	0.0586839191370727	0.786044676795545
cg15544036	CLDN4	53.3820580021839	3.84765500091789e-13	2.30675281772421e-10	0.210929080039916	0.722788086825623	0.0668729333814325
cg02657438	STON2	52.8296290726069	4.59272926658905e-13	2.69281730416413e-10	0.636301716266493	0.691351260586999	0.218168402967648
cg19592945	P2RX6	52.7064140608816	4.77849940334828e-13	2.69281730416413e-10	0.687192388171788	0.171495611827347	0.828416291719633
cg18940763	XBP1	52.7024915306948	4.78454013721236e-13	2.69281730416413e-10	0.561698884792749	0.847685604844736	0.139346960247902
cg20324165	KRT8	52.3740825809857	5.31955186184319e-13	2.93405202491823e-10	0.0832863173266221	0.51865950784852	0.0966672561027688
cg12108912	TMEM177	51.261776296906	7.64287694905445e-13	4.13284824511811e-10	0.513212820398772	0.723429619780821	0.154167967231543
cg04956511	PTPN6	50.6616135614097	9.31387484864685e-13	4.93957770338428e-10	0.0725205453567269	0.721572940810859	0.0727516783955073
cg20264732	ESRP2	50.5949386690263	9.52165582204098e-13	4.95449479736313e-10	0.0801463659760687	0.685375864299156	0.0477577909148711
cg00596686	STS	50.4606731773029	9.95483117238602e-13	5.08396914948262e-10	0.683987331975097	0.748917820842653	0.218767669887786
cg00107488	NA	49.9489553820753	1.18029020087808e-12	5.91818966542103e-10	0.385975330965664	0.26243263158581	0.6808149980208
cg20993403	EPB41L1	49.1359658040775	1.55070267730558e-12	7.63665686334524e-10	0.243798999254876	0.674298938588809	0.11806463472964
cg26259865	ZG16B	48.6596169893377	1.82216945470404e-12	8.74179758849634e-10	0.656843634730118	0.812931249281004	0.217505563688401
cg13801416	AKR1B1	48.6333448302103	1.83850989967651e-12	8.74179758849634e-10	0.402136937956523	0.0381030172486991	0.836026609490808
cg05125838	UCN2	48.4558388063155	1.9529825472408e-12	8.97992605182044e-10	0.697012725276893	0.283079043774724	0.844573584585396
cg17655614	CDH1	48.4547379793487	1.95371514652704e-12	8.97992605182044e-10	0.139764590262642	0.725778616423935	0.185559207955657
cg21275690	THOC6	48.2293038321119	2.10993257500607e-12	9.53897058254382e-10	0.276555137476828	0.0646959426763731	0.508391975476858
cg24625388	NEBL	47.4173502352381	2.78901335300654e-12	1.24057113305184e-09	0.175445157683606	0.657182283218975	0.123328046524264
cg15207619	CAB39L	47.2167101752284	2.98954334403353e-12	1.30866073558344e-09	0.190008712912399	0.587382063520327	0.150203202975705
cg04868764	SPINT1	47.1454511348881	3.06432308579046e-12	1.3204359696864e-09	0.090727942349	0.659391928905045	0.0737607374374525
cg01835489	KRT8	46.9497122222328	3.2799118828993e-12	1.39159092163995e-09	0.270620153555729	0.652779338594305	0.165166450698499
cg18997129	EPHA1	46.7874326193197	3.47059014890773e-12	1.45018083525117e-09	0.100126100244736	0.605916306663121	0.0795387622208804
cg27610561	SLC2A10	46.5964405120222	3.70986182917781e-12	1.52702342574725e-09	0.80451472189174	0.880935414089282	0.23042359251511
cg14766682	CCDC120	46.2371120402804	4.20767109420327e-12	1.70645813876379e-09	0.160994175655896	0.631187384425218	0.168446599251559
cg19111262	IGSF9	45.813936811629	4.88423898073631e-12	1.95213829870646e-09	0.0634745689154108	0.610670826093136	0.0542654037417395
cg07426960	NA	45.705602263387	5.07500711297483e-12	1.99940780230886e-09	0.461214506058979	0.605393263888513	0.0699546978278999
cg21550442	NA	45.4265446728681	5.60294565403611e-12	2.17631035559166e-09	0.310537505014284	0.771432851906098	0.110793155237195
cg23613317	LARP1	45.3548747322916	5.7475440283136e-12	2.20146901684489e-09	0.54036018722117	0.779266172091008	0.136112726229145
cg21450627	PSD4	45.0403843014105	6.42944439443089e-12	2.42892078780295e-09	0.864295231127809	0.430098426793755	0.884653951903587
cg27126442	ARHGEF38	44.3982537900583	8.09606219740368e-12	3.01720544972971e-09	0.191247536796334	0.63913517868783	0.0978632299747231
cg00895324	PCP4	44.2986102421613	8.39247354981017e-12	3.08596847408887e-09	0.621408989658679	0.216919050096166	0.779314237603095
cg13439730	PRSS8	43.8456431516524	9.88924363298433e-12	3.58849422250581e-09	0.169398218433337	0.640409369783436	0.140115656907785
cg02500392	PBOV1	43.6937637961965	1.04511918992348e-11	3.74315545710515e-09	0.775606033001498	0.400163323703771	0.849400286637701
cg04806409	TFF3	42.81989844632	1.43982231864393e-11	5.09069485943108e-09	0.821714533587253	0.443204423366441	0.0710811615917122
cg25692323	ZNF485	42.6376611010869	1.54011004427111e-11	5.37634870897577e-09	0.406458855239216	0.504900913253966	0.0714802992444205
cg17777592	CAB39L	42.5858196952324	1.56994670787435e-11	5.41199878871986e-09	0.436389364871174	0.691017813492445	0.272366607056234
cg06747888	TBR1	42.4680918213356	1.63995761757175e-11	5.58354952807328e-09	0.744314110688134	0.784136845711908	0.211788925632291
cg21615663	IQCK	42.2566565138006	1.773965604019e-11	5.9661491984922e-09	0.450307279525997	0.855821826902975	0.303110926867335
cg06436504	FILIP1L	42.0693552286353	1.90218902937561e-11	6.32030952435187e-09	0.488581282174951	0.86360509924952	0.190099732194082
cg25947945	LAD1	41.671026000085	2.20796521086446e-11	7.24896006966907e-09	0.14195172622322	0.742881771491876	0.15319178141177
cg16990174	RYBP	41.2673658741592	2.57035281227005e-11	8.33943410079804e-09	0.17841943175997	0.493178672963669	0.081023970015432
cg09473585	C3orf14	40.7300629256869	3.15116142688203e-11	1.0104968584948e-08	0.590353065861021	0.812182837490408	0.314396216934486
cg00411097	NA	40.6989706426666	3.18869317741783e-11	1.01077908559573e-08	0.0811359377556006	0.570344919160665	0.0625204661258547
cg26873164	SNAI1	40.642287644632	3.25831673929947e-11	1.02111203450455e-08	0.255237757952765	0.513337793551471	0.105158340601691
cg23801057	P2RX7	40.5043048374189	3.43448950521153e-11	1.06361799018369e-08	0.78419726631581	0.793573606645905	0.405787445559893
cg20909686	OVOL1	40.4712132895261	3.47819441914385e-11	1.06361799018369e-08	0.318826266849253	0.84281366421767	0.162504275805053
cg06194808	NA	40.4476599812405	3.50965396717367e-11	1.06361799018369e-08	0.175040529754883	0.739170329262065	0.0676097876040056
cg02723533	NA	40.0767233950033	4.04608823580822e-11	1.21285892790347e-08	0.867791664602173	0.902885564867887	0.247826470296316
cg16087263	PLA2G2F	39.1278329444905	5.84341942029549e-11	1.73279377175171e-08	0.824503446775795	0.454876761621904	0.867815944691801
cg05215575	SEPT12	38.8638491542111	6.47883401294831e-11	1.90077962137328e-08	0.617046668389042	0.609099482674662	0.0777016251739399
cg27015047	DMBT1	38.6005381065996	7.18451188336831e-11	2.08562598652138e-08	0.603068864052712	0.651838598784144	0.244158598950033
cg05989054	GAMT	38.4680315291452	7.56942542787996e-11	2.1744751505216e-08	0.557922752421353	0.825606125164907	0.15158214539127
cg00673191	DOPEY2	38.3341592649052	7.98013507981736e-11	2.25124685156429e-08	0.483727235954488	0.595870109820827	0.11298802985659
cg23352695	EVI2A	38.3278878535346	7.99993442067228e-11	2.25124685156429e-08	0.745430228771394	0.369441506491238	0.78311983567094
cg04717045	NA	38.2951119137519	8.1042450374861e-11	2.25756433983628e-08	0.796053702837404	0.820783852205303	0.331701966237137
cg02643667	TFF1	38.0749388484513	8.84263902776521e-11	2.43862299107709e-08	0.83362359114301	0.739115299959655	0.201060361264392
cg22862656	SCGB2A2	38.0408119315969	8.96320814312778e-11	2.44739954624929e-08	0.368831334380044	0.771750135404834	0.178356847986594
cg20728496	NADSYN1	37.8706059639627	9.59058565845953e-11	2.5930310910686e-08	0.127114251282473	0.535675813248804	0.106129262419538
cg05656364	VAMP8	37.7677753941479	9.99159231983603e-11	2.67522459219843e-08	0.0386271436812252	0.544289504294528	0.0433918777105439
cg15485859	C1orf116	37.7273655563744	1.01539153057064e-10	2.69254496443048e-08	0.205135352073455	0.650918998373166	0.137256198342422
cg17204557	NA	37.4708014515998	1.12505788393495e-10	2.93213409257583e-08	0.766470504826517	0.851568691240182	0.347931631193038
cg09499849	ACVR1	37.4664785092679	1.12700780989571e-10	2.93213409257583e-08	0.533555101304214	0.210945599026304	0.773148855900004
cg19906550	SLC22A18	37.3116711080412	1.19920370998393e-10	3.07093253861976e-08	0.13218391134278	0.812846181934111	0.245727756224786
cg08775230	C11orf52	37.3045714495938	1.20262787066116e-10	3.07093253861976e-08	0.124499612446531	0.472522377300844	0.133817250029108
cg20075229	CYP2A7	37.1604355178112	1.27438765321866e-10	3.22431767894167e-08	0.808674427712211	0.48846568405593	0.847374606360449
cg27588902	GNMT	37.0172497151123	1.35009318290909e-10	3.35806828223616e-08	0.191219073836086	0.606547112322534	0.0831082948317173
cg27182761	PHLDA1	37.0144764081468	1.35160482750095e-10	3.35806828223616e-08	0.278306336443645	0.237935333444306	0.797868653687378
cg25219333	FXC1	36.8249051561407	1.45922240371714e-10	3.59307459372422e-08	0.665189931914514	0.737978509194792	0.28674549548057
cg11263296	CCDC64	36.6876119035213	1.5427005076343e-10	3.7650083716406e-08	0.536499510030058	0.84206984309443	0.245712799855134
cg26093148	CELF3	36.5831154116789	1.6095571424413e-10	3.89371639247773e-08	0.808411445434844	0.797496353604631	0.259283379983941
cg16076328	EPCAM	36.4767528583398	1.68070817927928e-10	4.03048436244904e-08	0.0673555356865933	0.548108966173513	0.0463963973865775
cg25553916	RMND5B	36.3770731087253	1.75036011355569e-10	4.16133027686541e-08	0.345207713257659	0.600154436658413	0.161746350139434
cg04915566	RUNX1	36.3362805167615	1.77972371469082e-10	4.19497611997808e-08	0.581672464883921	0.224381505380219	0.810116980389647
cg17465304	KIF12	35.6230722184183	2.38483248159155e-10	5.57363645570608e-08	0.690063715922619	0.878995975755726	0.260290255168654
cg20281815	PSCA	35.1112447652639	2.94848050347838e-10	6.77801680129177e-08	0.314761094723299	0.925412550733658	0.208950725594723
cg12261786	C10orf116	35.1105651887554	2.949314729694e-10	6.77801680129177e-08	0.377037919887097	0.728920600165164	0.187852144705025
cg16940935	ACSM1	34.8708610607724	3.25944474544125e-10	7.42884026361809e-08	0.810901238032331	0.461043244488318	0.867915323252486
cg03330678	SEPT9	34.6434939409129	3.58502448208915e-10	8.10391845631595e-08	0.334580576158258	0.065189406744025	0.832554579463713
cg19731268	CHST3	34.6159300551772	3.62673261475494e-10	8.13154732111477e-08	0.12614065618975	0.0372042172583991	0.673062380418173
cg18343292	MS4A7	34.5334788204553	3.75453213183659e-10	8.2915995370459e-08	0.432689734526112	0.134893124814889	0.668196932236146
cg13553204	CNKSR1	34.5311246561278	3.75824911933693e-10	8.2915995370459e-08	0.209138471494523	0.636345019220061	0.0955795495529509
cg21033494	MSMB	34.4597219730276	3.87282418824509e-10	8.47656710027167e-08	0.857784417550693	0.395751809180377	0.851477008151618
cg09437522	NA	34.4094784488895	3.95561951666752e-10	8.58961220713833e-08	0.0556040981783231	0.501068714383331	0.0401296608421452
cg13496736	OVOL1	34.334561089859	4.08250883629734e-10	8.79589286620375e-08	0.191997464781564	0.653914446764352	0.100725335111443
cg16797831	KIAA1324	34.1512541587129	4.41115294143125e-10	9.43029269913109e-08	0.526487983327251	0.656767861455346	0.0998225373262253
cg13765961	MS4A1	34.1311384787577	4.44885634578157e-10	9.43773540799725e-08	0.631331403456295	0.291094388182203	0.786439570195276
cg11037787	PLA2G2A	33.9938638956627	4.71526665316312e-10	9.87070288401132e-08	0.707493134528598	0.640552493267313	0.196931714732031
cg10862848	NA	33.9892335472717	4.72453687972113e-10	9.87070288401132e-08	0.333320547741361	0.803453825245944	0.18037496147835
cg00953256	NA	33.9662758380964	4.77078030093046e-10	9.89237437135791e-08	0.796535789873648	0.840229536734372	0.293483627079556
cg25645462	GPR56	33.8828459529472	4.94283404495179e-10	1.01000615699947e-07	0.196285598778063	0.733919115166147	0.165737748795658
cg17740645	GRB7	33.8822012034838	4.94418852690291e-10	1.01000615699947e-07	0.0468421689783524	0.548102022747012	0.024104175626126
cg18416881	AKR1B1	33.6371385774965	5.48804497065071e-10	1.1128625308868e-07	0.387912936656983	0.0354178058478496	0.749795621744006
cg07705908	SPDEF	33.4351321233277	5.98301254062896e-10	1.20437605726617e-07	0.408382426675499	0.692557343870791	0.0613052803038361
cg09025324	DSE	33.1357313439275	6.80365509944224e-10	1.35964637922042e-07	0.620678834127811	0.194601514778442	0.878472609042343
cg21570818	FUT5	33.0400562551272	7.08991794134938e-10	1.40077019922896e-07	0.639001102238289	0.705412459015667	0.237779830320009
cg23181133	CEACAM3	33.0331618084424	7.11102429081347e-10	1.40077019922896e-07	0.479557451982729	0.105001404288723	0.731815094342951
cg26729026	HSD17B1	32.4869987140085	9.00925188221886e-10	1.76210743551654e-07	0.61250814992756	0.804472882853358	0.296380860379014
cg14338887	GNMT	32.4670668189243	9.08776723858708e-10	1.76494679511095e-07	0.10917866950164	0.605252732547754	0.068159056339825
cg02849695	CCDC19	32.3837163507252	9.42388965258847e-10	1.81742677509849e-07	0.133603408017932	0.610488293269496	0.0548109830908354
cg18542098	NA	32.3434757632781	9.59076829907251e-10	1.83676533438765e-07	0.439648206133887	0.835944455204805	0.0939164237387136
cg27158867	LRRC56	32.0583631808935	1.0864730322373e-09	2.06639677814071e-07	0.261369699563742	0.64611633799587	0.0556759595430198
cg25483003	ENTPD2	31.9499113813199	1.13944564135918e-09	2.15230355461667e-07	0.132924166897543	0.638447336752198	0.0672088663272095
cg07337598	ANXA9	31.8885935981982	1.17057789236254e-09	2.18666558752798e-07	0.455554423615059	0.709120842604136	0.262167496527549
cg18741908	GPR160	31.8772678605027	1.17642431301552e-09	2.18666558752798e-07	0.797624742263016	0.677964881953545	0.2357456066072
cg18727700	SRPX2	31.8676283254256	1.18142422417024e-09	2.18666558752798e-07	0.41564415013186	0.176101960235045	0.739308376317755
cg17582777	EFNA3	31.832305476525	1.19993542162247e-09	2.2061212705003e-07	0.695006295483041	0.822844734342507	0.339138233007147
cg23495733	CPNE8	31.7001768727976	1.27189611540805e-09	2.32293715700154e-07	0.260029158347862	0.127517664480808	0.81284341483338
cg18988110	PRR15L	31.4772460012958	1.40365953455428e-09	2.54671859499591e-07	0.0796714859395178	0.411009122879364	0.0607185190251065
cg17795586	NA	31.4322414458393	1.4319393849302e-09	2.58104734363431e-07	0.581581520074246	0.77865166452144	0.315897154498978
cg24101359	GNMT	31.2652106538846	1.5421854218829e-09	2.76171360809653e-07	0.0984692038346971	0.583126595532352	0.0570009647107117
cg20437604	ANXA9	31.2410291434915	1.55886291328835e-09	2.77356912404298e-07	0.290213248980625	0.635488065010842	0.118640779627993
cg21008828	TNK2	31.1447661228627	1.62713551727131e-09	2.87648354457103e-07	0.150825103660133	0.551197594832793	0.0554309019097991
cg00480115	FXYD3	30.835138573014	1.86860708940131e-09	3.28232142111524e-07	0.139448991310456	0.637720970338465	0.0828477710113869
cg21921474	C1orf172	30.506187283043	2.16635015717855e-09	3.78124079966267e-07	0.0335174086411512	0.534780806755171	0.03317620007562
cg07043494	HRH1	30.3512142497046	2.3233304497123e-09	4.02973629824943e-07	0.67628768131341	0.764802046810526	0.415879066253041
cg23841186	SOAT2	30.2446625221319	2.43808988719812e-09	4.20235268182186e-07	0.662249508308025	0.30988388583397	0.881894144940582
cg02043477	CYP2A6	29.8696844956633	2.89107787180815e-09	4.95218295333697e-07	0.731127383737841	0.412571771071722	0.783607578321869
cg23090046	KLC1	29.8231631770724	2.95309219975644e-09	5.02718374598044e-07	0.404441039308177	0.0827992501117226	0.668609832838492
cg00698688	SULT2B1	29.7753974838935	3.01820619132969e-09	5.10650861009142e-07	0.147952531509975	0.607700983318548	0.04861600725064
cg17240454	SPDEF	29.7048089280421	3.11717857710538e-09	5.24180187801294e-07	0.695949897939092	0.696146161986221	0.22029256866992
cg00901493	YBX2	29.6683558088613	3.16960536576072e-09	5.29765919860298e-07	0.102564723710097	0.612437714719746	0.112745223617806
cg21019522	SLC22A18	29.6280492928126	3.22864298104032e-09	5.36382627295964e-07	0.073169262467858	0.696120481403243	0.224859949791786
cg23391785	DNM3	29.5862725279278	3.29104217758471e-09	5.43475216607373e-07	0.364625549091581	0.248201261723372	0.864057278275208
cg14269477	TRPV5	29.5037687813544	3.41798448102409e-09	5.59775647797865e-07	0.720249393474584	0.407221065006911	0.776766139250503
cg08290628	CORO2B	29.4959054571543	3.43034609028353e-09	5.59775647797865e-07	0.666103729364586	0.349651351809934	0.798054344599404
cg12815142	SPAG7	29.2204427814745	3.89408140621491e-09	6.28843429405489e-07	0.611608321068914	0.223389009443302	0.725603977744516
cg04810997	TAS2R60	29.2172056363061	3.89990310461826e-09	6.28843429405489e-07	0.536176629526411	0.204185878286902	0.688708126380514
cg19823847	PBOV1	29.2049611864914	3.92200557900297e-09	6.28843429405489e-07	0.720509148802285	0.449883736894067	0.768500403811781
cg09676390	ADARB1	28.8698171690914	4.58040156765035e-09	7.30163667240818e-07	0.525168244905767	0.744734447815062	0.264386036033789
cg23799313	PAQR7	28.8386924249919	4.64711899104389e-09	7.36541652500049e-07	0.0907413598489025	0.335221530708642	0.0736643890900368
cg09637363	NA	28.6603597157392	5.0493702206262e-09	7.95723039682454e-07	0.479767734457482	0.666958371722918	0.140923675765985
cg00019495	HOPX	28.6478154457614	5.07899502862114e-09	7.95843891473374e-07	0.23220604523123	0.601740119475545	0.0727402068109897
cg24269657	F7	28.5574427444875	5.29783472887503e-09	8.25444554536246e-07	0.507311456715656	0.609093743071586	0.0911727732844125
cg15958424	ACPP	28.5361265856521	5.35086732043219e-09	8.29023702038646e-07	0.228378841348186	0.583830469456254	0.145587981489369
cg19555986	MAP7	28.5164376839036	5.40034197332561e-09	8.32014697990914e-07	0.0647322650347215	0.470512834109831	0.058009175377759
cg26628847	PIP	28.4713013022437	5.5155652851604e-09	8.45045885745297e-07	0.58339324098374	0.0826711437392027	0.760250104416781
cg19125999	C1orf172	28.4482043301946	5.57551282070118e-09	8.4951100867015e-07	0.0515412610781905	0.416967580000787	0.0632476501701296
cg04378886	RCN3	28.3858084731922	5.74087129621502e-09	8.69899717620977e-07	0.457735382890315	0.343650253490433	0.904491693501288
cg07211259	PDCD1LG2	28.3469938973526	5.84630162990987e-09	8.80991421301205e-07	0.326686271857782	0.0751992203396206	0.618158007763518
cg12610070	TSPAN15	28.3354802117066	5.87796147361744e-09	8.80991421301205e-07	0.128139738878525	0.50010205815766	0.0424874922701727
cg17770886	ZNF511	28.2819682597337	6.02746361113269e-09	8.98515629555769e-07	0.210257198773566	0.486842875619882	0.188839244267683
cg21307628	CCDC80	28.2269586209194	6.18527714342573e-09	9.17083726136531e-07	0.875847125609661	0.87411656898356	0.434833656842896
cg15050111	GRHL3	28.0516073834318	6.71763852581005e-09	9.86403996852702e-07	0.123598594028685	0.491030652800874	0.0539698094069487
cg15604467	POU4F1	28.0494921054825	6.72434373081108e-09	9.86403996852702e-07	0.255979170736021	0.132252590451779	0.777431654468146
cg15913671	TMEM105	27.8627590339266	7.34457740604153e-09	1.07168653811541e-06	0.164225766923999	0.554479879735069	0.0635513149354599
cg02838492	KIF12	27.7031428188819	7.92185361970853e-09	1.14518505031862e-06	0.728689592671302	0.91271200716716	0.246721908039533
cg07426848	S100A3	27.7006234481548	7.93133456417641e-09	1.14518505031862e-06	0.587165857627897	0.191858324664391	0.746787860848942
cg10056627	GNMT	27.6813842355404	8.00412619648285e-09	1.1496760012844e-06	0.0925523996755825	0.551441117607836	0.0589828828702785
cg26581729	NPDC1	27.6502837352286	8.12326784117619e-09	1.16074342240392e-06	0.699790821834117	0.77128968655891	0.279673269074389
cg07980518	RNF152	27.5687152237226	8.44458864361238e-09	1.2004374516162e-06	0.514395269641471	0.605130405635114	0.098723712660851
cg24765079	NA	27.470232369574	8.85023237654906e-09	1.25164978707933e-06	0.0239879950371706	0.605987190081709	0.0771289250326975
cg14440664	PDCD1LG2	27.3898526326079	9.19631090048827e-09	1.29395847966156e-06	0.374969108641561	0.130091403860338	0.59225188378962
cg22740835	DDR2	27.1804475222072	1.01656180518892e-08	1.42308332302031e-06	0.837888636030463	0.366826303694123	0.903770020197345
cg00995327	CHST2	27.1032520875413	1.05492397601873e-08	1.46932795003256e-06	0.219265023510968	0.129160760362552	0.718637701619465
cg05650171	PFDN2	27.0075076903829	1.10460556199732e-08	1.53079458234985e-06	0.156974381557605	0.648328630701157	0.132658095186693
cg14998713	ETS1	26.871733973683	1.17926740003162e-08	1.6260918179036e-06	0.0500571508782389	0.0610863931097616	0.561959214153286
cg12091331	PLAT	26.8491510826113	1.19218606015278e-08	1.63572672472106e-06	0.360269166084176	0.26091231325795	0.809188705454536
cg08887581	C1orf64	26.8057286471469	1.21744133272949e-08	1.6621087660403e-06	0.839895359596289	0.822209892784498	0.327771418134197
cg03548857	FFAR2	26.6713382252306	1.299190700277e-08	1.76497936612015e-06	0.523168138470333	0.626685983904292	0.12719232033365
cg12970084	ELF3	26.601328302623	1.34401945994888e-08	1.81692983659167e-06	0.143481042244909	0.543509229185748	0.131623448661823
cg27383956	CNTD2	26.4887708704933	1.41949441080683e-08	1.90960082249907e-06	0.712719507707175	0.699768528655014	0.167022952765214
cg09548084	SLC35B3	26.4166808134865	1.47013822864381e-08	1.96812971211354e-06	0.122085231124846	0.541905116501627	0.090591403505906
cg01796223	CPA4	26.3759266328132	1.49959631612295e-08	1.99786798096806e-06	0.306780538434547	0.263274769528999	0.524838709296614
cg00842351	TJP2	26.214889830789	1.62213685144569e-08	2.15073510044082e-06	0.328934389405883	0.205124127004806	0.69186768347609
cg15749858	MACC1	26.1343997064039	1.68724542255738e-08	2.22635666331518e-06	0.239079734613287	0.553969872609709	0.222642454721353
cg18755783	SPG20	26.1185571174096	1.70037746467765e-08	2.23300046289906e-06	0.378996146653189	0.030049683167697	0.764601525518581
cg23696834	GNMT	26.0549013276265	1.75422321008072e-08	2.29279467713773e-06	0.0684899052154989	0.498770684585121	0.0472037988461745
cg27504299	TCL1B	26.0331084517237	1.7730625154972e-08	2.30648670058404e-06	0.580741330466319	0.296947458729553	0.788321124988815
cg05461841	ZG16B	25.8891887623515	1.90287820132196e-08	2.46373591718578e-06	0.277462756022044	0.494051122270639	0.0412577802361198
cg01615704	MALL	25.729789004971	2.0582589413957e-08	2.65246098531826e-06	0.0980671541428285	0.6297363073182	0.145354713838268
cg18192417	NEBL	25.7114892828275	2.07692307760528e-08	2.66406440159063e-06	0.170232812813186	0.586724805934082	0.0811381641234701
cg04452095	SEPT9	25.4627257822682	2.34884518710803e-08	2.99890984120672e-06	0.185719208559729	0.0802777560321746	0.595081361660712
cg03973663	LYN	25.2913035498326	2.55757866948332e-08	3.25036426483922e-06	0.591502528932862	0.689393810038641	0.147197237795016
cg19713196	LAD1	25.2636341955887	2.59303807616068e-08	3.27373573104129e-06	0.140508809839882	0.544883464054375	0.0721767982619707
cg19205533	RERG	25.2553050605398	2.60381202506394e-08	3.27373573104129e-06	0.409008959830446	0.721778903583107	0.120376403671442
cg09874776	WFDC13	25.2493210765854	2.61158119090972e-08	3.27373573104129e-06	0.544723775765388	0.219436588096903	0.759940475550911
cg06025017	NA	25.1775445959948	2.70667189490882e-08	3.37758359809029e-06	0.587911432338934	0.228130571061206	0.74826130565073
cg12793610	TRIM2	25.1603358941621	2.73000091218886e-08	3.39134978181732e-06	0.3344645627586	0.693907231009466	0.777320893847944
cg20624391	BVES	24.9786505978423	2.98945196398599e-08	3.68744624927869e-06	0.622191199499441	0.344310775311671	0.845176751797072
cg06500476	C4orf19	24.9707798114001	3.00125508135063e-08	3.68744624927869e-06	0.721747613568122	0.506105539488575	0.761355077349964
cg24652919	THOC6	24.9659855385258	3.00846836640693e-08	3.68744624927869e-06	0.217203792506627	0.0759045511721417	0.423757877197252
cg17701886	B3GNT5	24.5241093014972	3.75721072350184e-08	4.58479457224486e-06	0.0755438574266135	0.147196489302726	0.529265935368757
cg00446235	F11R	24.4693883085329	3.86258659358156e-08	4.6926173162023e-06	0.0919367592559442	0.498201112812665	0.0605536898768402
cg10071275	MYT1	24.4493488008939	3.90194138970269e-08	4.71963770373775e-06	0.530119410439953	0.568949234141666	0.16640417708411
cg17067993	CCR7	24.3714389290417	4.05895135400871e-08	4.87793986279627e-06	0.801076278581614	0.493429642936707	0.831055692485255
cg08658594	TAS2R13	24.3669514353401	4.06819264791914e-08	4.87793986279627e-06	0.788639662430417	0.813244027359878	0.47600138162687
cg19481953	SRPX2	24.3566221854715	4.08954737078027e-08	4.8823176359904e-06	0.406616294598215	0.164871524640349	0.64402227984704
cg01031400	TNFRSF10D	24.2963511804106	4.21649824773493e-08	5.01218054638077e-06	0.355273712722633	0.385179789704969	0.90631625618568
cg27478659	KRT16	24.1720972046688	4.49132240408612e-08	5.31595232875052e-06	0.220622992652205	0.463096067196971	0.668749917064581
cg22783363	TNFRSF10D	24.1000258599643	4.65920485931525e-08	5.49109194915367e-06	0.365038529455636	0.404343249443142	0.918879523337428
cg11462865	KRT19	24.052897313273	4.77250369992755e-08	5.58757682556326e-06	0.342210408667306	0.697864207261359	0.040027572999034
cg19005368	PRRG4	24.0491663957033	4.78159449863271e-08	5.58757682556326e-06	0.142559287455595	0.496753035655719	0.0572163212596824
cg11120551	CHD1L	23.937202533142	5.06295591551884e-08	5.85560235273423e-06	0.252835672876356	0.413882486061343	0.0696474369988974
cg02238826	B3GNT5	23.9347515831768	5.06930420324091e-08	5.85560235273423e-06	0.0479626832846313	0.0560307353073332	0.531006369044648
cg07640473	SEMA3F	23.9326873752652	5.07465719886678e-08	5.85560235273423e-06	0.347030193727259	0.628247666597359	0.0549309214862433
cg21201572	AGR2	23.9223425111396	5.10157264700848e-08	5.86213210246667e-06	0.163709639365666	0.539618963503953	0.112556381845936
cg07685869	KIFC3	23.8809102749349	5.21086863612886e-08	5.96287698121003e-06	0.470410771355209	0.269947097144833	0.698217085877945
cg07059875	EPCAM	23.7714206004818	5.5115759582924e-08	6.28091908172677e-06	0.103680111728075	0.386123890120778	0.115929150995548
cg03258472	CRB3	23.6279582256396	5.93313951302719e-08	6.73350294198617e-06	0.312791725595618	0.654768447362661	0.188918535108981
cg05538432	C1S	23.5548726556393	6.16066259054533e-08	6.96306364434668e-06	0.48825293843466	0.307744017352496	0.647693862173152
cg20972214	SLC2A3	23.5085357691815	6.30959782385603e-08	7.10228933821639e-06	0.733870292605877	0.314936454850867	0.836514575020148
cg12406559	ZNF532	23.481863904686	6.39701941412798e-08	7.1714228212529e-06	0.190202499723499	0.143218605652038	0.631407104523707
cg22764925	GGT1	23.4233361674242	6.59329761148963e-08	7.36153690403485e-06	0.107528490813553	0.498116817929566	0.0996937142355613
cg21030400	MKNK2	23.4044393416508	6.65799909135078e-08	7.40380237666418e-06	0.667409041927483	0.810572781188821	0.377767846497918
cg01112778	PPP2R2B	23.296402442136	7.04080761930079e-08	7.79804789257338e-06	0.491772706230547	0.295536366696407	0.742901562961611
cg11911951	UNKL	23.2371403889837	7.26044575919563e-08	8.00914292588389e-06	0.718569865478936	0.774968848315333	0.479214764695998
cg22467534	UNC13D	23.2230846219597	7.31357735315966e-08	8.0356110057943e-06	0.0567208653212527	0.404825813607039	0.0452024878853705
cg04245402	C19orf21	23.158401687204	7.56334559058251e-08	8.27706129750336e-06	0.0984398961871171	0.644201689219896	0.100354398613237
cg07186138	APOBEC3C	23.1027568881839	7.78530925409522e-08	8.48629480669716e-06	0.500931960354252	0.302182140945572	0.841044054675409
cg03475172	NA	23.0671221103213	7.93100309060151e-08	8.61107099340978e-06	0.400740826249082	0.62164023257382	0.193281147635429
cg18345369	PRSS22	23.004649550831	8.1933065243788e-08	8.86098067958112e-06	0.0543488146037114	0.433983262862876	0.0377691741165725
cg04345475	FXC1	22.9362126107982	8.49103273020431e-08	9.147097680999e-06	0.797910887969545	0.828929909697281	0.453768394730572
cg06771126	HOPX	22.8998214247929	8.65390871850304e-08	9.2862838380886e-06	0.319821457745524	0.627600775636867	0.128137225587776
cg09424896	CIB3	22.8017510369388	9.10922119057544e-08	9.73698069742983e-06	0.461632372388605	0.545420352739735	0.116538922892951
cg23283495	IRF6	22.7747138806598	9.23907789487309e-08	9.83765599169151e-06	0.0405764198756216	0.404189212340484	0.0387964035315119
cg02742971	OSR1	22.7285925541397	9.46505547706861e-08	1.00395115364076e-05	0.193044658472335	0.183936089549262	0.735536228329372
cg27652350	NA	22.6010098914348	1.01206041064157e-07	1.06937172431698e-05	0.24973894344699	0.815616022231827	0.85794114261764
cg00463848	KRT2	22.48817470434	1.07397186679896e-07	1.13045786803747e-05	0.795277154137203	0.35709964363393	0.760032881888197
cg24833277	FAM83A	22.4102185601003	1.1190362986047e-07	1.17341380391333e-05	0.371156659832653	0.746387453897845	0.171807886349468
cg09715672	C10orf116	22.3651405166022	1.14598791011972e-07	1.19712327974552e-05	0.136847634839023	0.57650745148524	0.0525943843598001
cg25340403	LYPD3	22.3435094634929	1.15915969165757e-07	1.2063134330767e-05	0.243976272025873	0.556996544946153	0.0998814997636506
cg18979223	NA	22.3288381270786	1.16818302581337e-07	1.21113351450681e-05	0.499928514682336	0.639519169155868	0.906952724582759
cg02067021	DNAJC5B	22.2967013741596	1.18820431488788e-07	1.22727710097296e-05	0.371233609647467	0.603268463857321	0.0738297389476714
cg07545925	CD3G	22.251377481951	1.21704971183887e-07	1.25238048332434e-05	0.651145775418284	0.298268181329033	0.648529103060317
cg07905963	CYP2A13	22.2304270013689	1.23062838324928e-07	1.2616457082992e-05	0.49888928191344	0.13561336309818	0.643067566540645
cg09632136	NNMT	22.1785060081221	1.26496341291907e-07	1.29204300005489e-05	0.262777305702702	0.153353299534256	0.55188478811115
cg14686321	RNF145	22.1500057884591	1.2842325030392e-07	1.30688427929207e-05	0.0777837042889613	0.0508270781993636	0.470700010477699
cg24735489	CDSN	22.1212305160924	1.3039974419698e-07	1.317457195568e-05	0.747938723957974	0.736883860579239	0.35328079642411
cg15856055	ZNF511	22.1209718074273	1.30417656969347e-07	1.317457195568e-05	0.196204997056585	0.392941428782224	0.125624568610464
cg13474734	C15orf52	22.0982873763292	1.31998300035921e-07	1.32855807240534e-05	0.21302170949137	0.306219452311384	0.700032622844572
cg25718402	CLDN7	22.0804407076739	1.33255845580315e-07	1.33633807615052e-05	0.156762064010034	0.601297989276006	0.0145105124970004
cg18414381	EHF	22.0595902429879	1.34740846421392e-07	1.34142868710617e-05	0.252911995992088	0.744128461420047	0.173789860689678
cg10541755	EIF5A2	22.057827131151	1.34867204466982e-07	1.34142868710617e-05	0.369771672297791	0.114674293334579	0.669872465124462
cg11051139	KRT80	22.0528759295843	1.35222704697772e-07	1.34142868710617e-05	0.442658775495438	0.24340645924211	0.700819364107098
cg08678755	ENPP3	21.9912872867729	1.39727172139234e-07	1.38114550295907e-05	0.633498368652695	0.459257473088947	0.730075462143396
cg05628549	PRKCDBP	21.9087460733651	1.46010091164233e-07	1.43809510504544e-05	0.351678663685289	0.0835119669908648	0.739732782402687
cg20367961	EDN2	21.883826349489	1.47964145435947e-07	1.45215487645286e-05	0.239617675918917	0.616151316929594	0.146905010651542
cg05442902	P2RX6	21.7976660018179	1.54932497988327e-07	1.51515192536244e-05	0.593502824496318	0.236134912876364	0.682646923399979
cg03573747	ADIPOQ	21.756026705786	1.58421634630592e-07	1.54379923669345e-05	0.766488716760015	0.643650094386896	0.27926840974003
cg05185584	KCNJ11	21.5391402589999	1.77964098806227e-07	1.72813166087258e-05	0.767037666827268	0.766148526567855	0.490055402151836
cg26728886	NA	21.4835979629498	1.83361152216807e-07	1.77429258099477e-05	0.342029357973792	0.143504562902504	0.628586082232058
cg10707565	CUBN	21.4746062091446	1.84250765186778e-07	1.77666699381852e-05	0.701442845330616	0.75482841747166	0.375673286404713
cg25427638	CYP2A7	21.4320473158497	1.88522703822864e-07	1.81152582788395e-05	0.482200043091557	0.12779371777689	0.682547600693856
cg15037004	ZNF366	21.4220043700622	1.89545725627065e-07	1.81503195185528e-05	0.538970590297597	0.485266533870555	0.211863133222024
cg03681481	OVOL1	21.4046992562021	1.91322072645711e-07	1.82570246346831e-05	0.225236762396327	0.549997927139934	0.112094857336456
cg11947493	TNFRSF10D	21.3782680767335	1.94068684137348e-07	1.84552626591027e-05	0.426371551052124	0.41309655020092	0.914823196061762
cg13301014	SPINT2	21.282333185607	2.04387249593472e-07	1.93697304786555e-05	0.0562550443895739	0.287373632968201	0.0683953198175498
cg24798047	GOLT1A	21.2518414820811	2.07785086691727e-07	1.96243052081659e-05	0.524527394154539	0.619500277743432	0.182604364011765
cg18239253	DEFB132	21.2444905394275	2.08612991722919e-07	1.96352528523367e-05	0.48803172973956	0.420173384855464	0.0821452959467049
cg17480438	KIAA1244	21.2024304112581	2.13416470112182e-07	1.99554756726993e-05	0.448974827943804	0.286495025813299	0.533630618988065
cg12380764	IL19	21.2020332424471	2.13462373030905e-07	1.99554756726993e-05	0.576854691654796	0.149264428384391	0.67764158186975
cg12874092	VIM	21.1282113179197	2.22175261016506e-07	2.06998288794365e-05	0.11936310539229	0.0230444828553481	0.639553236027472
cg06806711	MS4A1	21.0547925748128	2.3120794332625e-07	2.1468864178624e-05	0.538529852656304	0.192792779836614	0.738048400474932
cg03003745	CXCL17	21.0484965958067	2.32000109120431e-07	2.14701309037693e-05	0.429052651467893	0.536992913995944	0.0578772797772977
cg22972055	SUN1	21.002876665365	2.37825035653645e-07	2.18598172466684e-05	0.523368061930954	0.472504034838953	0.916642977386361
cg10347418	ZNF436	20.9994547243457	2.38268049504764e-07	2.18598172466684e-05	0.570018605989882	0.761446738392625	0.269818292987908
cg25433648	S100A14	20.9969804441642	2.38588911133773e-07	2.18598172466684e-05	0.224515606499411	0.790968027830805	0.188713224014928
cg15756091	NA	20.9674976553326	2.42446965456887e-07	2.21164792956517e-05	0.694199793789689	0.302111117658045	0.710607517882476
cg19491035	MANSC1	20.9633555303875	2.42994170229257e-07	2.21164792956517e-05	0.210607138004059	0.548079945342261	0.124657279804259
cg02148642	RGPD5	20.9430469513108	2.45695727618032e-07	2.22888051850332e-05	0.437015415853493	0.446427433626134	0.0628371738211756
cg24326142	CSF1	20.9293663020962	2.47533194227995e-07	2.2381870263671e-05	0.210748467486414	0.0836652069052379	0.569837586374413
cg06421800	NA	20.8926318073746	2.52538100152398e-07	2.27597899542576e-05	0.528909773439983	0.647460794554695	0.880604002848229
cg15853125	TIAM1	20.8514150913791	2.58279180690332e-07	2.32013786484625e-05	0.181870769620368	0.596387741632147	0.135819484128785
cg06917325	SLC22A8	20.8282348157912	2.61567436911448e-07	2.3420476542675e-05	0.658841183452538	0.296364259228664	0.752141457237899
cg13760253	DNAJC5B	20.7360244049618	2.75085224576582e-07	2.45511337325986e-05	0.52645356579384	0.782512128332235	0.366958119536034
cg10287137	P2RY2	20.6505564082859	2.88263813318251e-07	2.56443207860991e-05	0.404870420328743	0.845947411649121	0.245968924371253
cg25141490	IL17B	20.6371788841382	2.90385227989712e-07	2.57499801205797e-05	0.733050084480121	0.751790553437042	0.445175871963817
cg18292394	MAT1A	20.6175170989357	2.93532716648067e-07	2.59456578837192e-05	0.354401774608202	0.114533495342732	0.623227911173931
cg06979034	NA	20.5938718274884	2.97364933422423e-07	2.62004157633341e-05	0.0430987656444792	0.270423440991055	0.0304007531812641
cg01795122	EMP3	20.419142778933	3.27346597085034e-07	2.87502052688251e-05	0.465761252227117	0.0254941780434253	0.632970108519196
cg22534509	GPR81	20.3743983780889	3.35518702925658e-07	2.93743961564565e-05	0.361461025345538	0.617693228085747	0.103436284323075
cg09936839	SIRT6	20.3668562791543	3.36916951100228e-07	2.94034673336775e-05	0.28503382505513	0.105154149089924	0.549624615741349
cg10226546	NFATC2	20.3597118829598	3.38247057601851e-07	2.94264269859427e-05	0.374556615460009	0.685090114700051	0.19207953481253
cg00689340	RTKN	20.288234720756	3.51858844898921e-07	3.05143497629637e-05	0.0870456179104503	0.62443484253597	0.106283557546742
cg10539507	NKX6-1	20.2299503936927	3.63379441771855e-07	3.1414665345405e-05	0.145700737270677	0.151277683861742	0.587658797831442
cg06491116	MPZL3	20.2220545679308	3.64970052825671e-07	3.14535753650824e-05	0.065342782773302	0.326493857945201	0.0727398297671812
cg10646402	PTPRO	20.1815386372169	3.73246636685183e-07	3.20666534159003e-05	0.466953578476039	0.199851992376006	0.771736187137329
cg23538064	CFB	20.1593640168438	3.77858881059565e-07	3.2264497485034e-05	0.325977361588853	0.255854359247954	0.688088255952033
cg05627103	NA	20.1547437270388	3.78827324203278e-07	3.2264497485034e-05	0.279905183575474	0.522770609032684	0.0709241950183581
cg18183281	NA	20.1536388633632	3.79059293101422e-07	3.2264497485034e-05	0.890280000058342	0.664381809682222	0.891825299817966
cg14070162	PTRF	20.1443242359211	3.81020804305356e-07	3.23316668957942e-05	0.174949845102743	0.0765541154058814	0.531374751402656
cg23752985	VAMP8	20.1377479587362	3.82412017641056e-07	3.23501798236351e-05	0.685160284183272	0.880304910816941	0.41731158761027
cg04303901	NA	20.1083851290466	3.88688486192878e-07	3.27805843187376e-05	0.546997580203873	0.268293453060983	0.698272657913761
cg24855780	TNKS1BP1	20.0940554381392	3.9179034366237e-07	3.28656763224629e-05	0.297809142329703	0.513181160458691	0.0578079904254782
cg18669381	ARHGEF19	20.0927191242702	3.92080916313376e-07	3.28656763224629e-05	0.0851087985728866	0.289261280314411	0.0715129765375381
cg19579782	TRDMT1	20.0847196025739	3.93825052343534e-07	3.29118402834242e-05	0.535205785492619	0.374106550959756	0.734356761544872
cg20544605	SORBS2	20.0702172589703	3.97007602005031e-07	3.3077569933821e-05	0.673676823359292	0.86785008400658	0.331095877070901
cg16772207	MYT1	19.9680278550935	4.20205103985465e-07	3.49048685473227e-05	0.548658410341482	0.519879841661105	0.143835859886685
cg02399455	SRI	19.929321768658	4.29355782291444e-07	3.55578791712716e-05	0.887146537434185	0.91019618492245	0.59183702378033
cg10135708	UCN2	19.9230986137035	4.30846254390308e-07	3.55744850406464e-05	0.796845806209687	0.519120530526444	0.788958409461448
cg11113534	C20orf70	19.9093523590583	4.34157641700289e-07	3.5740893859136e-05	0.728127256660489	0.304906374463813	0.846507603637944
cg13997435	S100A2	19.8509446321616	4.48525604687932e-07	3.68138069228684e-05	0.126076744708278	0.0445723641714247	0.414600176801341
cg17667972	KRT4	19.8111909616007	4.58586895494936e-07	3.75279210799981e-05	0.603163570746841	0.707348858548728	0.228551081868964
cg19510698	NA	19.7956445609365	4.62585133809924e-07	3.77431148526925e-05	0.378906908625896	0.768123430262465	0.760460894687646
cg15652212	TMEM139	19.7722306520286	4.68675289474191e-07	3.81272186817677e-05	0.676173628047141	0.893064868423039	0.314801679810663
cg13084525	EHF	19.6564577412882	5.00038102501864e-07	4.0558972914107e-05	0.114457118277983	0.378964568117024	0.0970898539093857
cg09626634	GPR183	19.6251373186667	5.08892445979596e-07	4.11561169361446e-05	0.720286886721366	0.424753839937447	0.76110872809587
cg10146929	HIST1H1A	19.5974397945667	5.16858434311785e-07	4.16781342147673e-05	0.220472296557056	0.347395142855866	0.679118983251268
cg18888403	HMGCL	19.5706233469664	5.24694628627392e-07	4.21866719192018e-05	0.67274103663075	0.840652744958877	0.379475373044654
cg01942127	CACNA1D	19.5644618604984	5.26512506092052e-07	4.22097729447867e-05	0.541304608024371	0.530635065745599	0.116745028433121
cg19589427	TNFSF18	19.5145272562668	5.41488975561395e-07	4.32845883131367e-05	0.738439306408253	0.790823760800745	0.479531819158213
cg19728577	GUCA2B	19.5060476300118	5.44075881878649e-07	4.3365678238293e-05	0.895370300843215	0.509251442314322	0.87613890128696
cg21944455	GFAP	19.4981604706399	5.46493579914564e-07	4.34328528728641e-05	0.53809343223408	0.472715420957537	0.836161794613747
cg17339202	SYNC	19.4783203005313	5.52624835123711e-07	4.37939301811543e-05	0.217383053252425	0.477017561262884	0.0833002023007634
cg15095327	NA	19.3782397310399	5.84662014916235e-07	4.62000259236674e-05	0.180801148386358	0.613426821920548	0.15203100964264
cg08097882	POU4F1	19.3649959848804	5.89044002429263e-07	4.63899777407034e-05	0.350103755150241	0.245174300823671	0.862208896635546
cg07908874	TUBGCP2	19.3608279862389	5.90430132242617e-07	4.63899777407034e-05	0.419784938945754	0.702840763425833	0.162006395094842
cg13757640	ARHGAP8	19.3465630889034	5.9519986182192e-07	4.65666762828755e-05	0.0248647885444627	0.384173618510461	0.0270183110387981
cg09954385	ARHGAP8	19.3440147422753	5.96056158091778e-07	4.65666762828755e-05	0.0716121695833691	0.411281957179964	0.0585231706759999
cg12717594	RECK	19.2180038894223	6.40037259593325e-07	4.98614337431207e-05	0.233421590262033	0.0405955866727314	0.662775225798515
cg08411049	SERPINB5	19.0812554626823	6.91604278502308e-07	5.37269374437652e-05	0.0524246066243586	0.501200462498119	0.0832613094961259
cg19836199	RUNX1	19.0535070307796	7.02585221093143e-07	5.44266719868165e-05	0.552154317176418	0.322529613781985	0.674946014892308
cg12639234	NAT2	19.0458935202171	7.0562971907409e-07	5.45094016600147e-05	0.481757733006663	0.283819310922839	0.522259771739058
cg02633817	FXYD3	19.0283426835708	7.12700346638577e-07	5.47627166781593e-05	0.195901182539171	0.572589196110836	0.113519934338381
cg03843951	DDC	19.0278981538846	7.12880386085255e-07	5.47627166781593e-05	0.790002338822397	0.457997401306051	0.823359301169814
cg19423014	RNF152	18.9964117292225	7.25753826178828e-07	5.55967750509992e-05	0.479023135422472	0.618749653905	0.112065558381512
cg26377677	FURIN	18.9682069438117	7.37490829989655e-07	5.63393964250823e-05	0.383015656398761	0.802524497617363	0.293331010523468
cg21004129	CXCR1	18.9353313989813	7.51421034539137e-07	5.72449980401114e-05	0.692561276172043	0.414174664798592	0.771919823507089
cg00321478	NA	18.9187160372252	7.58565210074959e-07	5.75838201462478e-05	0.834527838534113	0.871718027263948	0.483502245153957
cg14764661	MRC2	18.9152956839683	7.6004462010422e-07	5.75838201462478e-05	0.25690642934224	0.0689747031989014	0.575346587061629
cg17342759	PPP2R2B	18.9088845617194	7.62825720081859e-07	5.76361855025137e-05	0.407155732450237	0.326042367381309	0.757122619759998
cg25268718	PSME1	18.8741383683409	7.78083580029946e-07	5.86283851641143e-05	0.370690855967162	0.495971464880415	0.168927836361514
cg04920951	NA	18.798888124939	8.12225693565543e-07	6.10342239159415e-05	0.488721479555758	0.0749696161253	0.732651279473745
cg05342835	SYNC	18.7939422531317	8.14523575983108e-07	6.10405738545167e-05	0.637268860994603	0.854086401040811	0.362901710527962
cg01656216	ZNF438	18.7067702195921	8.56153055925759e-07	6.39864199900286e-05	0.552983750935107	0.299554996690823	0.660231603528357
cg21750887	CPA6	18.5704372770136	9.25750832964733e-07	6.90009634364903e-05	0.563962017711108	0.317291530175537	0.741571900467164
cg22438810	LCN2	18.5482129154356	9.3764264103399e-07	6.9698945429745e-05	0.0985809166187156	0.452366722378313	0.589083565273436
cg12391048	PRSS27	18.4648274503916	9.83695579936323e-07	7.29256900631288e-05	0.190434609519695	0.806794017639367	0.293243261708446
cg13364756	CYP3A43	18.440629660464	9.97495548754827e-07	7.37504885886344e-05	0.464231316813742	0.516437537261571	0.137957473656616
cg17980508	IFI44L	18.4351773833309	1.00063267519839e-06	7.37846200979178e-05	0.258831988791107	0.202794712959442	0.530134776387719
cg07753583	LRRC61	18.4208438073743	1.00892895428384e-06	7.41979805366392e-05	0.229584450856157	0.547923040063955	0.112651669993624
cg00729875	PALMD	18.389230761096	1.02748045186809e-06	7.53613188872827e-05	0.0747778820001754	0.421412514012803	0.059354165176126
cg00619207	DENND2D	18.3126683583824	1.07389446573228e-06	7.8556662005212e-05	0.703426576977794	0.720228498603985	0.320382021092576
cg19481686	NA	18.298015128186	1.08302343369699e-06	7.90148683981366e-05	0.583455814106815	0.690982545074224	0.932326809758199
cg04444771	C10orf10	18.2855312062285	1.09086458059992e-06	7.93769482949458e-05	0.230883780419688	0.46618224303704	0.0602404258276193
cg16537367	OTOR	18.2412055416827	1.11918578597924e-06	8.12234358045669e-05	0.717342394350294	0.472292259797457	0.778533843966577
cg10853416	MS4A7	18.234495388606	1.1235393202997e-06	8.13253736882547e-05	0.725909121254815	0.453332989694333	0.867700447160075
cg02880679	MBTD1	18.225263094486	1.1295580189554e-06	8.15469922689846e-05	0.805219693427324	0.83600583395261	0.557090239396244
cg01484156	NCALD	18.1806620525359	1.15911009639287e-06	8.33611187950952e-05	0.772920559026104	0.481159497879198	0.81291278244844
cg19298821	C5orf48	18.1782484225005	1.16073209142492e-06	8.33611187950952e-05	0.672441688882705	0.757076426453224	0.365326389122343
cg01599709	HBEGF	18.1029209973401	1.21255791575387e-06	8.68569407809358e-05	0.172311162682725	0.0984400829890825	0.60389435870962
cg00237010	NINJ2	18.0917654338893	1.22043521295807e-06	8.71947209921184e-05	0.748973001746881	0.815045326020936	0.499212431746455
cg02144298	CEBPA	18.0782046740042	1.23008261647992e-06	8.76568950834195e-05	0.342895520422605	0.517984165829631	0.0485513337186149
cg10723020	CREB1	18.0647287965103	1.23974822056034e-06	8.78970740568597e-05	0.146699595250427	0.090612858060093	0.37072991016081
cg25020850	RGS8	18.0646187663519	1.2398274642149e-06	8.78970740568597e-05	0.767319692017145	0.42178090644142	0.800742063136113
cg01432087	TMEM134	18.0439811199368	1.25478423540892e-06	8.86152574174785e-05	0.519405398200315	0.495942204673839	0.233121085786519
cg08141873	HRAS	18.0417885115271	1.25638427914403e-06	8.86152574174785e-05	0.0707057321183884	0.254606254946946	0.0550361318301129
cg11003133	AIM2	18.0183764124633	1.2736020086283e-06	8.96005004947737e-05	0.379101034193635	0.567252707469352	0.120501032889745
cg07260017	CSF1R	17.9986927196273	1.28826762284298e-06	9.04016399561415e-05	0.350717723456442	0.11988487421241	0.674672160217574
cg20488657	TFF3	17.8727513185159	1.38635499993862e-06	9.70378126606784e-05	0.796413156214371	0.459849040507359	0.901081360844445
cg18750756	SPNS3	17.8578609537397	1.39845504426763e-06	9.76369448375004e-05	0.818211768109825	0.52432397740354	0.881473942747221
cg21062347	SLC22A8	17.8132313532553	1.43538371798706e-06	9.99621519561799e-05	0.706697183844233	0.296496424901222	0.736508123563325
cg01669948	KCNK16	17.7909900856898	1.45416444056962e-06	0.000101014979702844	0.696644906091602	0.333947902358051	0.726837258042631
cg04502814	SEPP1	17.7614850979268	1.47947388102826e-06	0.000102514901233662	0.322044292342729	0.435251972644066	0.0641047785920365
cg22947000	BCMO1	17.7197470090367	1.51606184691164e-06	0.000104786851163231	0.260726374073511	0.274796598399797	0.552869412445629
cg20775840	G3BP1	17.7104099864795	1.52437480100021e-06	0.00010509802065496	0.264794167803988	0.119945985034232	0.606545045480387
cg14163776	ACAP2	17.6558709022808	1.57388855955593e-06	0.000108241143878886	0.379691006698816	0.472722025985973	0.128680583581445
cg13590277	SYNPO	17.558411030886	1.66657684062575e-06	0.000114330487837754	0.239287730321757	0.104258590265461	0.471043737881733
cg10089145	ST14	17.5234050757561	1.70123934292092e-06	0.000116418805456757	0.0846797195060891	0.457136164392119	0.0447134050816013
cg10074409	IRF6	17.5067882087529	1.71795477859243e-06	0.0001172716754555	0.0525989363676215	0.36522565294829	0.0510198855260869
cg07730301	ALDH3B1	17.4747001737727	1.75071829076775e-06	0.000119213108698254	0.0932250377727089	0.0372326507050827	0.305574366280034
cg16213655	PPL	17.4224581226379	1.805457283542e-06	0.000122637687107195	0.157640187383923	0.592343221467582	0.13035384477384
cg05206661	NA	17.3944635120213	1.83551945760693e-06	0.000124373355287184	0.723608417740584	0.477440251123798	0.724557998309302
cg11466837	NA	17.3807484156142	1.85043702564717e-06	0.000125076843856121	0.908976894754373	0.511801501543189	0.816129584980411
cg15980408	TMEM22	17.3389104804273	1.8967269672388e-06	0.000127892264798317	0.306555516319331	0.132964552471977	0.679111484489661
cg22836132	LONRF1	17.3138254242209	1.92505731692127e-06	0.000129485928502572	0.734175139051265	0.786434815776361	0.61122681233847
cg08935301	LMCD1	17.3003675625037	1.94043727210891e-06	0.000130202868832651	0.528918307279522	0.43747274182734	0.1239957458486
cg13520715	NA	17.2942147213765	1.94751139409895e-06	0.000130360362200148	0.349977613355978	0.775060733840014	0.690635978148212
cg27238470	EDN2	17.2892047539527	1.95329132477491e-06	0.000130430673497924	0.101412231060132	0.467353718850886	0.0736254401013491
cg05279864	ABCB4	17.2573533500963	1.99045752654521e-06	0.000132591395331072	0.540229536058467	0.319446626117661	0.694219292278267
cg24042452	C1orf182	17.2385881639658	2.01269747883049e-06	0.00013374980981009	0.725402281136193	0.841196214983545	0.450956247422353
cg05668853	RAB34	17.1949196391708	2.06545834177122e-06	0.000136822243956439	0.469010383400262	0.111028301570924	0.592814628843793
cg17500329	C8orf17	17.1921484157565	2.06885472948854e-06	0.000136822243956439	0.892876288054787	0.530674357648911	0.896104232672321
cg27491887	NA	17.1866646039662	2.07559277138661e-06	0.000136939467582057	0.842888751222527	0.498427946003502	0.946751628799573
cg20582779	HHIPL2	17.1680838865644	2.0985933396101e-06	0.000138126508639063	0.637234101639599	0.602038190293156	0.227407197101941
cg09432376	APOL6	17.1353362121727	2.13977829610632e-06	0.000140501918690524	0.492839232063872	0.449535693121344	0.765189766918134
cg14391855	RIN1	17.1241887950489	2.15398881353541e-06	0.000141099058194013	0.451614534368084	0.0913704981723669	0.351521889037207
cg12572278	OAF	17.1097220164547	2.17257726295155e-06	0.000141631082112135	0.299907681089287	0.168933817853068	0.563264643034902
cg27177839	JAG2	17.1081993257527	2.17454345707077e-06	0.000141631082112135	0.476831429040974	0.573147136388502	0.18907910559443
cg10210238	NA	17.1058988060335	2.17751754353271e-06	0.000141631082112135	0.465563567307513	0.634522419737248	0.940158427055576
cg25511807	MMP7	17.086138289041	2.20323859984321e-06	0.000142667404989417	0.373276280672629	0.324984990769671	0.700661003571082
cg20716119	NA	17.0857119326646	2.20379703116585e-06	0.000142667404989417	0.0270887320197661	0.44959564891968	0.0670612299338
cg08390209	NA	17.0555205889699	2.24371757831521e-06	0.00014491157699011	0.570665588945573	0.669474024581962	0.895993904104913
cg14385738	PTPN22	17.0202117124375	2.29136055854639e-06	0.0001473573848122	0.499205152837224	0.250558296735962	0.703834733123674
cg16862361	XDH	17.0195426101921	2.29227348192159e-06	0.0001473573848122	0.330408996517115	0.575217915786866	0.220056918139841
cg19423196	MAT1A	16.9838601154721	2.34151079346717e-06	0.00015017252247032	0.340665979736912	0.145660411312777	0.633786607836095
cg10163825	NA	16.9720959927511	2.35798383122196e-06	0.000150878139437214	0.553143167490599	0.680685147168291	0.202578199134034
cg08927738	BCAS1	16.9592007744968	2.37617924772948e-06	0.000151690442809916	0.369381956743844	0.367193201406103	0.149185722104676
cg07028869	DNAJC22	16.9364757332522	2.40860099718033e-06	0.000153405076905864	0.383392792209292	0.532794448503285	0.167894348450358
cg10198932	NA	16.8456578515524	2.54283428689506e-06	0.000161309046845587	0.23681362362934	0.586449465523213	0.304443659376445
cg25764191	INA	16.8446288626457	2.54439899114622e-06	0.000161309046845587	0.421173337553011	0.481901296014953	0.911848953252413
cg15842430	EDDM3B	16.7695355117275	2.66133417539947e-06	0.000168335490571483	0.709995225901664	0.301550600996802	0.692612094704404
cg05927017	NA	16.7622432806479	2.67298350924312e-06	0.000168497373006516	0.221192394620188	0.456137547845873	0.0544447301798458
cg18917378	BCAS1	16.7576330008088	2.68037577743069e-06	0.000168497373006516	0.280334684451199	0.41084129827722	0.05691382556485
cg05593325	GALNT12	16.7564830030456	2.68222303103418e-06	0.000168497373006516	0.468499348850602	0.50176388161409	0.111538990020076
cg24364574	PREX1	16.7404862159003	2.70805657980492e-06	0.000169733600813318	0.562901683964988	0.481097483673432	0.202712460323228
cg12400881	PPL	16.6979277249897	2.77805284524291e-06	0.000173346079695944	0.104879543843892	0.40065968707343	0.0513439881313066
cg17073891	PLAC1	16.6978009771715	2.77826409549668e-06	0.000173346079695944	0.46590908499554	0.513586050559563	0.24123066333304
cg17682828	FXYD7	16.6924728552194	2.78715959084589e-06	0.000173508548975955	0.541209508558975	0.655045755150792	0.269028216012669
cg21126943	CEACAM6	16.669349816948	2.82610891550248e-06	0.000175537008269657	0.210927266525949	0.0542168215259756	0.468870306563039
cg22227965	LMO7	16.6540311681176	2.85222358462224e-06	0.000176760948352162	0.552780782571435	0.319909182783819	0.635606683857118
cg05624196	APOD	16.6383532560874	2.87921067573773e-06	0.000178033345326222	0.690051628346072	0.632183632637106	0.380910475390601
cg25372195	DCD	16.6318020639259	2.89056607319186e-06	0.000178335640193479	0.618109233904307	0.201611724287264	0.662901801557962
cg14440934	ZDHHC1	16.6259303325409	2.90078331762595e-06	0.000178566523065823	0.426909443809241	0.30878145273286	0.659945457710402
cg14886269	TNFRSF18	16.5744930401227	2.99190975660214e-06	0.000183765895918873	0.430169909696704	0.700023634224224	0.136932711904975
cg21602520	NA	16.5600272151488	3.01807015479613e-06	0.00018496075273104	0.789254255012581	0.859872633493531	0.347272295212645
cg24244000	GABRG3	16.5357400311272	3.06252805097201e-06	0.00018704348028024	0.466780191440507	0.299033456414891	0.719027337969223
cg08343834	PMP22	16.5340648699112	3.06561944617697e-06	0.00018704348028024	0.441619138358603	0.52047255097105	0.187496178139691
cg22572779	C6orf218	16.5124105292709	3.1058744371947e-06	0.000188925342002055	0.395903816089285	0.436907180904875	0.753499024711647
cg25942450	TLX3	16.5101202272288	3.11016408981554e-06	0.000188925342002055	0.389350372515361	0.440071095006752	0.876588652670636
cg04180953	DSC1	16.4339087441076	3.25647629954636e-06	0.000197378249206351	0.746085775438087	0.530609038404334	0.310500635165453
cg11158374	TFF2	16.4136798257554	3.29650181639941e-06	0.000198291748589638	0.780385712932375	0.48921230048361	0.79284736023374
cg06778853	PHF13	16.4128687618116	3.29811723829155e-06	0.000198291748589638	0.206014356197798	0.491955975969984	0.110881637740915
cg09352789	XPNPEP1	16.4101239043788	3.30359036837815e-06	0.000198291748589638	0.194655175352346	0.197152354512046	0.464079154949717
cg10763288	DHCR7	16.4055570439708	3.31271743585097e-06	0.000198291748589638	0.0962719665434133	0.341476948599275	0.125298569667279
cg13396068	DCD	16.4040625005397	3.31571003725089e-06	0.000198291748589638	0.678867642186846	0.229791631314509	0.696837481331897
cg06341721	DAZAP1	16.401544733966	3.32075785022626e-06	0.000198291748589638	0.0884371833112397	0.255556897087645	0.0844231083023773
cg22828602	RNF133	16.4009859042331	3.32187931860225e-06	0.000198291748589638	0.491217503859682	0.230331599055608	0.649700969109775
cg21765730	NOX3	16.3931150111731	3.33771665894627e-06	0.000198806803499828	0.428235987905376	0.612013482222437	0.252218148824318
cg04809136	SF3B14	16.3536150599004	3.41839035621573e-06	0.000202936017145969	0.0362463276162643	0.343221166693744	0.0263603429138674
cg24723331	ST8SIA1	16.3519872158368	3.42175821208483e-06	0.000202936017145969	0.196486328626968	0.272907692582076	0.700456102599816
cg21075829	ESYT3	16.3467317957517	3.43265475281695e-06	0.000203145392217137	0.372084559254191	0.596330091197892	0.274702872083093
cg04975920	TSPAN1	16.3301565902166	3.46725863187283e-06	0.000204344532679276	0.334027006690371	0.542394749557943	0.233773541409533
cg13980719	TNP1	16.3299288273936	3.46773664855687e-06	0.000204344532679276	0.464862321618826	0.209651393168681	0.639780323532509
cg01999333	CASP14	16.2413992648382	3.6588296943888e-06	0.000214792686094166	0.677592498902326	0.299587177112252	0.774234449644627
cg11267879	CYP2F1	16.2405930346096	3.66061942360787e-06	0.000214792686094166	0.582956676803474	0.260380964759987	0.665147035542062
cg22424108	SLC44A3	16.187202570061	3.78118943872645e-06	0.000221396268240335	0.0378412588191573	0.297432306560045	0.0573765457381261
cg10098888	IRS1	16.1673375077866	3.82709786349213e-06	0.000223609544235987	0.661465213908017	0.720150134194772	0.1844592130983
cg10331779	CTNND2	16.1143591695404	3.95238788616604e-06	0.000230441761362975	0.509869767407533	0.447728768128784	0.153937481636445
cg20416179	IYD	16.104484676353	3.97620812515807e-06	0.000231267596110386	0.745443100151611	0.680264015872123	0.383662714995472
cg21137417	SPP2	16.1015467935416	3.98332395940364e-06	0.000231267596110386	0.685616473562623	0.733010930537789	0.389970408292973
cg13881341	FUT1	16.0792595848907	4.03773888449487e-06	0.000233934375959243	0.421612753517108	0.3535424593174	0.741206873937774
cg02510853	PKMYT1	16.0653753913107	4.07202786245842e-06	0.000235426382370814	0.865586968863944	0.866675391505095	0.66605351678642
cg17925542	IDH2	16.0410777265564	4.13276496281696e-06	0.000238390127654889	0.107548937864994	0.334899742956093	0.0652789778306587
cg10751811	CYP4Z1	16.0379789757538	4.14057840114191e-06	0.000238390127654889	0.667707272408136	0.216441761795289	0.549321772801885
cg03000846	RAC3	16.0255411727564	4.17209497970575e-06	0.000239704240313178	0.509373909565685	0.81245759683171	0.303496981146631
cg02989257	COL16A1	16.0044113559646	4.22620972533346e-06	0.000242308548451655	0.866384924625574	0.566732510208244	0.879010378689055
cg08074477	TNS4	15.9602948389549	4.34156098943227e-06	0.000248405744743907	0.26408752526052	0.71067232724985	0.19755800408924
cg17749456	HSPBP1	15.9568373355909	4.35073857718222e-06	0.000248415462694682	0.457937026000561	0.372132523159497	0.754807834054767
cg00415993	F2RL2	15.9043693200696	4.49251276816329e-06	0.000255980407273568	0.65116280472957	0.353237525002057	0.789989041951232
cg13797031	NIPSNAP1	15.8938975810814	4.52137906748186e-06	0.000257094003964979	0.350352399857162	0.620834288170125	0.208621532087579
cg16155382	GRHL3	15.8888974368027	4.53523039359745e-06	0.000257350995462203	0.119919580133616	0.46519856109601	0.0549181496572068
cg00259755	PWWP2B	15.8737329138358	4.57750943388951e-06	0.000259216745724446	0.691681866227059	0.678297498202354	0.300422931524437
cg26548883	CCL15	15.8120270533139	4.75381942222925e-06	0.000268649245955406	0.377657716424778	0.22685135303077	0.570477225404084
cg20801056	MBP	15.7786500908598	4.85211528739286e-06	0.000273643426167117	0.078307440943729	0.401802479041693	0.0759392384643294
cg16142218	CHMP7	15.7458823837967	4.95067443820271e-06	0.000278632040115825	0.285491951853204	0.540056634962786	0.211013122899137
cg19815589	NA	15.7142078364766	5.04792561445868e-06	0.000283526868830023	0.740849877073266	0.566805801249809	0.780238471151173
cg02288165	SIGLEC1	15.6922259958916	5.11658322119985e-06	0.000286493662385075	0.348870035005804	0.236268035007627	0.585956045037279
cg26322315	RPA3	15.685139715123	5.13892277628586e-06	0.000286493662385075	0.51346239380463	0.380623062036344	0.694944331897173
cg23839680	CCT6A	15.6841761661776	5.14196819630885e-06	0.000286493662385075	0.461293083365816	0.274632801000918	0.621551461920708
cg18913171	SLAMF9	15.6840710671348	5.14230048881761e-06	0.000286493662385075	0.747273218503355	0.495107387453363	0.833419858290803
cg10125195	LACRT	15.6764049302256	5.16659890044635e-06	0.000287267065476833	0.703926580883218	0.313503812302456	0.713867091699466
cg25177139	SLC10A6	15.6684346556316	5.19198793201119e-06	0.000288097873619728	0.632467848561912	0.754291091364191	0.380116897700251
cg01309153	SURF1	15.6571793592476	5.22806247091012e-06	0.000289517081973412	0.823882197359231	0.899371035801625	0.598858807318309
cg07679836	BAK1	15.6522056527849	5.24408673116342e-06	0.000289822492729509	0.621221849740098	0.372212559772838	0.777547214802096
cg20837735	SERPINB5	15.6466422468954	5.26207141648531e-06	0.000290234811047664	0.0706904398121337	0.482996377493613	0.121454545414202
cg15185794	PADI2	15.5970782100611	5.42515525402801e-06	0.000298632597995178	0.147020879157301	0.337894297290993	0.0645226082186897
cg07608333	CD209	15.5689341587609	5.52009090961589e-06	0.000303253121723878	0.328125245696721	0.228005453802076	0.559326825992447
cg21416237	FKBP10	15.5652354343546	5.53269530112919e-06	0.0003033412942635	0.890987662091	0.528361382091741	0.874542471559559
cg15840985	OSBPL10	15.5272679518452	5.66382352910676e-06	0.000309426191116169	0.449989220023054	0.679783323806449	0.273544844835205
cg15645309	BATF	15.5266115137613	5.66611888148761e-06	0.000309426191116169	0.442667906305848	0.663076959173657	0.280682059148129
cg01103730	IL20	15.5140692356023	5.71016149761493e-06	0.000311215086524159	0.509225002164687	0.75644774154537	0.282262760890824
cg04972979	C20orf54	15.5067528591288	5.73601746132294e-06	0.000312007671693026	0.120065779982235	0.470752667443907	0.0924273798650254
cg13796218	C1orf187	15.5022876213847	5.75185734518923e-06	0.000312253389499269	0.427858047117746	0.541959448458818	0.153422266613132
cg24938727	HHATL	15.4863632884037	5.80871833544825e-06	0.000314720695982302	0.618154168111285	0.599236173778602	0.249094791858144
cg15375239	SPINT2	15.4519192151697	5.93371643300256e-06	0.000320862807430087	0.0281311387162236	0.391046774728331	0.0265496808414668
cg14892768	AXL	15.4231893990932	6.04011616016275e-06	0.000325977149637903	0.510927100889373	0.0622688674372361	0.527111070326985
cg13299148	COL16A1	15.3920441204478	6.15770559479706e-06	0.000331674228307252	0.530308692902208	0.326394087666424	0.105820694414126
cg12205230	TPM3	15.3884435777389	6.17145218570572e-06	0.000331766682996866	0.427664372074596	0.202431982325042	0.646029523269949
cg25720804	TLX3	15.3776364952236	6.21290476036259e-06	0.000333345306383812	0.420352662900463	0.497332773685839	0.943367988246907
cg05606799	KISS1	15.3550276884905	6.30056426623687e-06	0.000337392157930642	0.625030490215488	0.649969946388956	0.256020668153369
cg24633648	TC2N	15.3497325860642	6.32127986648888e-06	0.000337845457670601	0.089462589163325	0.291770128725247	0.0768862728111522
cg04513422	NA	15.3397999162651	6.36032991872158e-06	0.000339275006766932	0.218098171996833	0.119024954820945	0.567424315175819
cg17018517	ENTPD2	15.2885116884461	6.56599862082301e-06	0.000349049056575607	0.449259461820388	0.607829231887077	0.199738532608079
cg17105014	GYPC	15.2878060721134	6.56887592873812e-06	0.000349049056575607	0.537775548440364	0.250080541263431	0.735552228356573
cg27592112	GABRG3	15.2741873641361	6.6246668694188e-06	0.00035133665947083	0.614791488189382	0.432960616817389	0.801378672376149
cg07039362	CES5A	15.2463741009563	6.74014402950451e-06	0.000356774840778647	0.616449283610362	0.183922243193822	0.652053417006941
cg01658815	ABLIM1	15.2410028238025	6.76268501482873e-06	0.000357282236281507	0.371704512272503	0.536765844474122	0.721747538675586
cg11670211	NOX4	15.1926323199465	6.96924212876243e-06	0.000366836874777239	0.609740656669216	0.337623520202665	0.812257538264173
cg09737668	SLAMF9	15.1924253185265	6.97014005305944e-06	0.000366836874777239	0.941605137644358	0.712297622456685	0.938798140243725
cg23917399	TNFAIP8	15.1820582236965	7.01526436012346e-06	0.000368508496235209	0.131678642404667	0.298450489138857	0.651753228863463
cg08820801	FBXO17	15.1605376908934	7.10990821254002e-06	0.000372770054535036	0.234580876253604	0.0799978104497434	0.624241457842004
cg18788940	HTATIP2	15.1059125766102	7.35615140967079e-06	0.000384948659536814	0.379161482276932	0.643301041971092	0.327851871700454
cg18959478	PRKCDBP	15.0851142233785	7.45222448543054e-06	0.000389237588748491	0.203472591337012	0.104094612349705	0.58347338353079
cg15916628	ZNF579	15.0703334421722	7.52129331494125e-06	0.000392102508581191	0.470783612907413	0.471723807599619	0.188486184899963
cg18350391	IL32	15.0418259289876	7.65639219453097e-06	0.000398392422529764	0.741324233599507	0.457953733513792	0.908045890133504
cg04991214	PFDN2	15.0242258132374	7.7410580024793e-06	0.000402039355164546	0.384440516241106	0.834563294447157	0.342626410196734
cg03415518	NA	15.0154005000996	7.78387834801559e-06	0.000403503377972883	0.755687443713053	0.565504481002067	0.811118789906792
cg04431054	PRRC1	14.9717239588375	7.99945212313296e-06	0.000413207017836557	0.428810806202338	0.482609649540899	0.190826143004952
cg26222045	NA	14.971407773333	8.00103515572997e-06	0.000413207017836557	0.742407466709327	0.424794962730683	0.79960336162022
cg14951292	HMOX2	14.9578775063922	8.06908273568633e-06	0.000415942362027584	0.455926902421282	0.604308946333471	0.17842966302428
cg18392783	PRKCDBP	14.9541467509732	8.08795142694295e-06	0.000416137172485509	0.18922424177081	0.101917734680844	0.589963208952402
cg09882647	SYS1	14.9469239113759	8.12461222828756e-06	0.000417244983299282	0.254588933947678	0.440534812677988	0.111318556453466
cg05445326	TM4SF19	14.9357493614302	8.18167149739775e-06	0.000419394305864749	0.396470142532783	0.446270223237607	0.868708717376952
cg23710218	MSC	14.9286086060246	8.21835158120466e-06	0.000420032488629111	0.642697718085584	0.305174308965669	0.786587264243835
cg24781100	MYBPC1	14.9273988316176	8.22458277829139e-06	0.000420032488629111	0.574689237855799	0.404601709173205	0.635497112289161
cg19224278	ALDH1A3	14.9159553594516	8.28376839856857e-06	0.000422273132894129	0.48306076910944	0.822648413738402	0.808847769320931
cg20289949	HAAO	14.896485582094	8.38548605332772e-06	0.000426669620624856	0.53867471257348	0.533501983553068	0.887227700333857
cg07717632	C9orf167	14.7902025746479	8.96411641669364e-06	0.000455271459557232	0.912461777493352	0.592787049412498	0.949598009374526
cg00331237	CSRP2	14.7802698157898	9.02027370281558e-06	0.000457281448853397	0.234766709995515	0.0477311597062333	0.427601414869376
cg23889010	SLPI	14.7469064811366	9.21159475827073e-06	0.00046612359677723	0.10411993552921	0.506881463097352	0.227972610341327
cg07643942	LACRT	14.7175437261932	9.3834656942146e-06	0.000472632452723624	0.612152855393181	0.220282992548094	0.626448540688021
cg18806980	ATP2C2	14.7163134754663	9.39073918045849e-06	0.000472632452723624	0.819410353377712	0.547021950239837	0.813418473094476
cg15521097	ITIH5L	14.7161615694444	9.39163768556624e-06	0.000472632452723624	0.461281335955023	0.242845680005378	0.566815862790118
cg27022827	TJP3	14.6906993394629	9.54351428718101e-06	0.000478032795087041	0.453749450302624	0.161155027771435	0.627892119431429
cg25511429	NRN1	14.6906845242461	9.54360339637701e-06	0.000478032795087041	0.251261735966249	0.39510819207371	0.720410664004288
cg16421285	SAE1	14.6894637536762	9.55094894818186e-06	0.000478032795087041	0.206091058212121	0.301991982470443	0.104414250838156
cg16521028	GLIPR1	14.6768358369777	9.62727881505815e-06	0.000480980244858104	0.304686318384776	0.247898761260211	0.528585071928406
cg21237418	RAB34	14.6597810808908	9.73137514013085e-06	0.000485301742521751	0.499980769280791	0.0931363611842236	0.713828901398481
cg23815845	NA	14.6523101205294	9.77734333208375e-06	0.000486714033235028	0.0483260523849382	0.246207725298969	0.0312414857940118
cg22443330	FAN1	14.6007406578765	1.01008682740489e-05	0.000501913054525624	0.299792209850079	0.472624423288164	0.14766956601679
cg00916635	PTPN22	14.589874277462	1.01704480825573e-05	0.000504461541763964	0.600631266970029	0.363620500504334	0.758075386633272
cg02276665	CTNNA1	14.5684014307355	1.0309413029458e-05	0.000510436252291551	0.14203617220376	0.435258050507975	0.120815184192793
cg24794433	DAB2IP	14.559000647657	1.03708717918047e-05	0.000512261143410425	0.724862447590392	0.196779735177773	0.782223275509109
cg09277575	AKR1D1	14.5570882624429	1.03834208124747e-05	0.000512261143410425	0.66284438063705	0.458359698940342	0.73073811645053
cg20050113	SLC9A2	14.5494079517625	1.04339780787764e-05	0.000513836156172313	0.486191644660599	0.674209398163031	0.125937645781401
cg22418909	SFRP1	14.5273231143564	1.05807875808453e-05	0.000520137183430574	0.164924959291062	0.268338978524168	0.654801001800091
cg01671881	C20orf71	14.5154732355287	1.06604439041668e-05	0.000523120501759987	0.536459947642303	0.240063309704988	0.734483671165554
cg11203041	MGST1	14.4899725101381	1.08339851773149e-05	0.000530692083872097	0.263605351617661	0.495000580635625	0.607485670714497
cg21832243	TTC3	14.4797888133306	1.0904107315206e-05	0.000533179914075798	0.440049077600441	0.3420442444217	0.159111366168538
cg00404599	TSC22D3	14.4702354099257	1.09703185465154e-05	0.000534515559878904	0.748659676104549	0.836213349088445	0.409935672320177
cg16929104	GDF15	14.4697453874297	1.09737259698668e-05	0.000534515559878904	0.509896556176688	0.501431138137658	0.141978113454032
cg01946401	RUNX2	14.4674691326737	1.09895685855152e-05	0.000534515559878904	0.826817354777243	0.494502147770919	0.793226401248555
cg17496788	DDR2	14.4561447679895	1.10687398457767e-05	0.00053741849906132	0.823113559542583	0.539042635135306	0.81298991425017
cg14036856	C1orf210	14.4311070295538	1.12458971733495e-05	0.000545060373016927	0.29726661061463	0.497350571158021	0.125605467006992
cg02659086	NA	14.4165508347166	1.13502442241504e-05	0.000549152693357228	0.444329685723801	0.0609794641602035	0.635511905400382
cg14837082	HRH1	14.4051326821957	1.14328004383268e-05	0.000551802490317821	0.629398935837668	0.647683175173096	0.418674386632191
cg07671949	ESR1	14.4029492303423	1.1448658357479e-05	0.000551802490317821	0.527456526908977	0.75300915470278	0.293005558171695
cg27069753	CELA3B	14.3994542782654	1.14740890342365e-05	0.000551802490317821	0.613368026263473	0.298924867914946	0.73129755869795
cg16749578	NR2F6	14.3979507852516	1.14850471188059e-05	0.000551802490317821	0.411955925850497	0.543311611454762	0.186492068054172
cg03977657	LAMB3	14.3909519745252	1.15362008051615e-05	0.000553296253573469	0.161916436650678	0.461216438828274	0.549479449762902
cg21391660	LLGL2	14.3785297877106	1.16275777657501e-05	0.000556710659069196	0.0522730284085271	0.226448501919285	0.049245422675781
cg20315951	OVOL1	14.3503193394316	1.18378989973487e-05	0.000565798229720765	0.095210250927145	0.427078385347299	0.0445985938272225
cg27221338	KDELR2	14.2953696953415	1.22590093747871e-05	0.000584911696432318	0.498079156242969	0.904089374752994	0.433206516554828
cg14366598	IL25	14.2382772781252	1.27130741731484e-05	0.000605528772965606	0.497677729447881	0.193911429435654	0.55464345663787
cg27235662	CLDN16	14.2051570372009	1.29844680449246e-05	0.000616531494401336	0.886046717501902	0.892156889135414	0.574387903025344
cg03139057	DLL3	14.2046356674961	1.29887881009202e-05	0.000616531494401336	0.450723675061588	0.570421186158395	0.119274692901032
cg25182621	NA	14.1873716872689	1.31326844618036e-05	0.000622290673690067	0.713434868152424	0.768524277303029	0.458126454500842
cg01473816	ELF5	14.1803766993922	1.31914591575421e-05	0.000624003534556939	0.49644613596569	0.834765519759259	0.349295082127116
cg18671950	FBN1	14.1425313061783	1.35142297063278e-05	0.000638177100755324	0.339768797161744	0.042652990488664	0.62073867434488
cg06720660	RNASE6	14.1391828020829	1.35431806919448e-05	0.000638451003628128	0.685401192068403	0.32091644080593	0.709733114021009
cg02104644	SYT7	14.1216674830799	1.3695671769335e-05	0.000644537945485871	0.272396066779801	0.483755162196086	0.0994261801161343
cg19514469	ELMO3	14.1110712881335	1.37887897368278e-05	0.00064781472463754	0.412920026492891	0.725660884178711	0.188401368865945
cg22136365	TAT	14.1076110328419	1.38193404176796e-05	0.00064814586741287	0.344341004603037	0.157921481862571	0.606325861646289
cg21359747	ALDH1A3	14.0956786285091	1.392523292429e-05	0.000652003520519643	0.223609170820368	0.636662050072956	0.811349025396275
cg07159490	NXPH4	14.0908734988648	1.39681133981783e-05	0.000652902764906715	0.521303435219185	0.18652550444969	0.170297444529964
cg15839448	SFRP1	14.0509651847337	1.43296011028823e-05	0.000667681009852563	0.174938564939561	0.26723413238286	0.658463527455787
cg07376232	AMICA1	14.05062777869	1.43326984492247e-05	0.000667681009852563	0.746178015762835	0.243971740133189	0.614778503542414
cg20059151	SLC44A3	14.0431084555677	1.44019058695263e-05	0.000669773625750078	0.0984784526432501	0.438395704682125	0.154785196241326
cg18609562	TEKT5	14.034068986486	1.44855648879404e-05	0.000672530148955588	0.672406278768484	0.428662414320793	0.729328064430772
cg11354906	NA	14.0119022828901	1.46928607575138e-05	0.000681007922639856	0.566684298102572	0.342316138518553	0.810854613692738
cg20289911	FAM110A	13.998210055532	1.4822445230123e-05	0.000685861400262303	0.457197709246059	0.606018944799646	0.232349250586018
cg07705835	IL17RC	13.9917203245953	1.48842792456144e-05	0.000687568933057877	0.0514981272416187	0.255062841406988	0.0497391799193175
cg23539753	SP100	13.9871017208606	1.49284485456308e-05	0.000688456110353522	0.132441323240195	0.0846268021784211	0.431870263374398
cg20876010	CACHD1	13.9748728238595	1.50460571930305e-05	0.000692721477912179	0.416640256873987	0.447370439012111	0.115679213826952
cg04388983	P2RY2	13.9659037701409	1.5132927267475e-05	0.000695559780304043	0.180894873826528	0.473457760180932	0.0960272686115034
cg27067618	CYP4F3	13.9603816073917	1.51866716425032e-05	0.000696868603256163	0.155638429062812	0.110692042083623	0.380072475530559
cg14304761	NA	13.8950243392513	1.58380505437339e-05	0.000725551092848991	0.113858723358695	0.469258910548037	0.112065209561679
cg04115602	CGB8	13.8891247613119	1.58982607000958e-05	0.000727101548237548	0.505957491844807	0.625567323074735	0.39054565111668
cg19055231	STAC	13.857481561312	1.62252935237526e-05	0.000740829709930547	0.160484073092598	0.0727915301894011	0.51537307647427
cg13993218	INS	13.8508634825485	1.62945716150803e-05	0.000742763133885427	0.684588876741746	0.312383784675753	0.77670832216779
cg18515587	SELENBP1	13.8408580876133	1.63998927878622e-05	0.000746330434494495	0.518236826129839	0.608426208143955	0.243602849443709
cg03138091	OSMR	13.8361364921184	1.64498400003907e-05	0.00074737016067673	0.0421997249903916	0.0272381726796116	0.302925622654777
cg08826839	FAP	13.8254466174501	1.65635078190976e-05	0.000751296741176109	0.547083830387504	0.295945212362814	0.591269387598224
cg23326197	CYP3A4	13.8209117455416	1.66119745895969e-05	0.00075225785752365	0.591612272663942	0.195332136292491	0.544230522556889
cg15479752	FFAR2	13.8163277819802	1.66611159367069e-05	0.000753117575272755	0.384452146569457	0.436858618500771	0.127152309063456
cg25710140	MID1	13.8140512768044	1.66855768544366e-05	0.000753117575272755	0.491490237897134	0.698691009848925	0.380617451812169
cg05517572	STAP2	13.7707745715078	1.71577542906637e-05	0.000773164293836478	0.0791409625871836	0.420616436827581	0.111419918550941
cg24256211	SAMD4A	13.7572941168754	1.7307656779156e-05	0.000778646914609404	0.14229164129623	0.134390165215091	0.467318315234833
cg23995778	CGB5	13.7093890474731	1.78514731037813e-05	0.000801804438527817	0.483928728832606	0.604518024028297	0.383010023846186
cg25268678	PLEKHG6	13.6992589512492	1.79687283882151e-05	0.000805758685349914	0.179085117360131	0.724449294582282	0.233421943932457
cg21911019	GPR78	13.6855897974452	1.81282189806725e-05	0.000811590946508096	0.477934491954029	0.291044988588691	0.71590377216135
cg13519373	CXCR1	13.6821386466434	1.81687190276961e-05	0.000812085791484285	0.31775695281537	0.0915963471066972	0.463279275955384
cg22815110	FOXD3	13.6515198500083	1.85321848493769e-05	0.000826951078938825	0.435363353837618	0.313002224346187	0.830716885522445
cg15125472	HSPB6	13.6490966832482	1.85612705005125e-05	0.000826951078938825	0.696825904090024	0.500269028947125	0.760469921545475
cg22855405	TINAGL1	13.6391754411523	1.86808527075228e-05	0.000830936380593653	0.0784212982372058	0.329157150895229	0.543266104524856
cg20627916	ESR1	13.5857837529748	1.93382923655534e-05	0.000858794568208104	0.501691744560855	0.683641067268274	0.341544292659399
cg27519236	KIFC3	13.5581337460004	1.96881742990047e-05	0.000871308998888344	0.295339532309235	0.0433390099447225	0.590986572919977
cg07657236	KCNH8	13.5580615611812	1.96890962887167e-05	0.000871308998888344	0.365641907443488	0.282497204330971	0.632919685893563
cg06154597	TMEM175	13.556044726127	1.97148747300865e-05	0.000871308998888344	0.384792524170798	0.585929946961162	0.238457961282715
cg07846220	LAMA1	13.5429972530477	1.98824929570388e-05	0.00087654006725965	0.555389352991076	0.274208005074392	0.847630292468098
cg18452324	MFNG	13.5418885200872	1.98968047757104e-05	0.00087654006725965	0.626376352756551	0.511631433127469	0.160742694261213
cg02091100	GUCA1A	13.5379360393736	1.99479116737973e-05	0.000877389965135537	0.575794850372504	0.201832770981932	0.591334244047004
cg24477567	EPOR	13.5255224126356	2.01093135528654e-05	0.00088308065153013	0.705756096357582	0.713085467502584	0.361987494396345
cg16899442	NA	13.5129469810479	2.02742044699269e-05	0.000888906217601976	0.333351687284633	0.44906440519124	0.167327588944423
cg25336198	INS	13.4587697272642	2.10008251671772e-05	0.0009193027880324	0.480598260268404	0.317494440291926	0.77458215959528
cg20673075	STK3	13.4285490058222	2.14178598844238e-05	0.000936072487943962	0.103917872267251	0.0696303871556003	0.268888609554166
cg19853760	LGALS1	13.4166841831898	2.15839360773153e-05	0.000941838273956016	0.249555712818778	0.0338157688339483	0.452517075288853
cg25400358	GPR137	13.4007686355016	2.18088174468243e-05	0.000950147816032419	0.436036879563936	0.824294696088579	0.374024534081521
cg16601861	ALDH1A1	13.3899402147107	2.1963211167351e-05	0.000955365043490861	0.592571334529221	0.574660468160589	0.28447386125839
cg16873863	SLC22A18	13.3852053800016	2.20310781209423e-05	0.000956807988061962	0.448260914849962	0.787089381950639	0.643553317406083
cg04770504	DFNA5	13.3748276438813	2.21805917791536e-05	0.000960835263794195	0.260816094346347	0.0420372032308692	0.527437890634929
cg23813257	IL32	13.3739358003703	2.21934898483176e-05	0.000960835263794195	0.407100434087261	0.239598278858517	0.678500784573277
cg23959705	TNFRSF9	13.3659751977521	2.23089642328379e-05	0.000962892593486177	0.455065841709701	0.505372242098851	0.190975489523179
cg08307816	DEGS2	13.36584618546	2.23108407874997e-05	0.000962892593486177	0.167682253980585	0.452803518821804	0.0851837917710484
cg21974239	MAPK12	13.3629127654599	2.23535533217069e-05	0.000963228583603178	0.661168801409665	0.391042279473558	0.777888596541334
cg07297178	CEACAM7	13.3532991268045	2.24941312462464e-05	0.000967774027315106	0.427606031878	0.171154546434965	0.673880612716649
cg20399252	EBPL	13.3367406811725	2.27384209741334e-05	0.000976760395053975	0.391150792375485	0.632042298506356	0.824573959004268
cg12285118	FAM107B	13.3289941173944	2.28536531623514e-05	0.000980183587731455	0.535371954503919	0.563197038222004	0.316384986419068
cg12376406	EDDM3B	13.3240261032757	2.29278731619922e-05	0.000981718437567471	0.408252359919498	0.0921887487135899	0.149243844546072
cg15014458	LYPD3	13.3218384638134	2.29606350072891e-05	0.000981718437567471	0.0571164227982661	0.344975027598018	0.0287710305225322
cg06971096	PTPRN	13.305041807366	2.32138074125485e-05	0.000991006781460157	0.711639828986035	0.35773840558792	0.793442269292554
cg08128768	DAB2IP	13.2920239045857	2.34120194427534e-05	0.000997923759184319	0.73246090596558	0.247353439399798	0.773279459096825
cg08177445	FATE1	13.282811709487	2.35533481955043e-05	0.00100157671902917	0.392903049252712	0.226063723719416	0.459638432137852
cg23473904	COL6A2	13.2817069408478	2.35703564671091e-05	0.00100157671902917	0.197155684330903	0.0834102373100208	0.490293427617224
cg15954792	CNGA3	13.2766575436521	2.36482563270998e-05	0.00100334094305963	0.676450742291026	0.427579269566422	0.743490357709986
cg09539538	FERMT1	13.2716549276677	2.37256985305606e-05	0.00100491580372611	0.335229761429128	0.421906277402659	0.678431258678058
cg10451565	GPR77	13.2678807221868	2.37842990351136e-05	0.00100491580372611	0.724629935793077	0.730000184923612	0.439427758467403
cg05246522	KSR1	13.2672123569188	2.37946921398634e-05	0.00100491580372611	0.291210841809608	0.319699653416617	0.620708642771702
cg14982472	ABCG1	13.2352085592533	2.42979209763304e-05	0.0010245994872863	0.386206702372099	0.262629830833889	0.608638818883764
cg01078276	PLAU	13.2308779493293	2.43668609502813e-05	0.00102593784929291	0.501383910644588	0.229402328093403	0.777947825230355
cg01940974	MTAP	13.2031367500216	2.48133317995225e-05	0.00104314339080371	0.0458905052850719	0.281316264004168	0.0438610396088209
cg04993257	NA	13.1811010253198	2.51740368978997e-05	0.00105465755775878	0.192420434579341	0.475086681431249	0.11886153358656
cg02334775	ISG20	13.1797105586288	2.51969797045265e-05	0.00105465755775878	0.240912888153292	0.412461359215983	0.0595127869290225
cg27016307	HRC	13.1778219304523	2.52281770445201e-05	0.00105465755775878	0.540731052407025	0.379991276793847	0.800320013639213
cg15055101	SH2D3A	13.1770952743038	2.52401910262091e-05	0.00105465755775878	0.0984784873436072	0.419343867440069	0.0757914383777099
cg17296078	UBTD1	13.1637853197396	2.54613034306088e-05	0.00106228718004437	0.114634095326816	0.203920863860307	0.585094954125803
cg04925864	FAM65A	13.1593128320063	2.55360542770481e-05	0.00106379653300972	0.696643227936457	0.418617403434329	0.239032838081249
cg12186917	NA	13.152723775407	2.56465964028433e-05	0.00106679009894059	0.492376818755107	0.506099209123941	0.295510859374606
cg16175792	HSD3B1	13.1467734857935	2.57468497920118e-05	0.00106934732464473	0.565993532308125	0.278812002899389	0.599362024378661
cg23191950	ALDH1A3	13.1433338918422	2.5804987553382e-05	0.0010701502958604	0.575721914088964	0.854257574250679	0.865906483453774
cg26354398	RGS3	13.1397470276749	2.58657599829379e-05	0.00107047973702516	0.831118055456263	0.537735331141314	0.859020997876178
cg24697031	EVPL	13.1382855589545	2.58905643845014e-05	0.00107047973702516	0.309161082767003	0.608797720214274	0.277258498127302
cg20420433	MNX1	13.1204644032278	2.61950270536048e-05	0.00108144679054538	0.535354298573558	0.541070092622659	0.17448291112338
cg01269795	BTN3A3	13.1086010697127	2.63997666020344e-05	0.00108827019932871	0.28959244613258	0.458648084332337	0.173246517678072
cg01657408	RNF145	13.1037234133142	2.64844281986714e-05	0.00109013068785516	0.0339502173710209	0.0254200691496399	0.37690011379115
cg07258507	IL25	13.0996807015154	2.65548116122969e-05	0.0010909220845299	0.449354758245001	0.166911048033802	0.607370380431529
cg17030820	MSMB	13.0980778871996	2.65827703533286e-05	0.0010909220845299	0.917641963201934	0.635531633685898	0.920156088057894
cg14322224	DDAH1	13.0900044586452	2.67240656301159e-05	0.00109396388130475	0.087319890991782	0.346520912723718	0.0656305531194737
cg23661676	NA	13.0893116748809	2.6736226557379e-05	0.00109396388130475	0.543800848342517	0.277483924840079	0.7478337509625
cg00647741	ZNF274	13.085032260211	2.68114738532681e-05	0.00109541751988952	0.114983514072503	0.253566467074061	0.0942858434871266
cg04355435	TMEM125	13.0353845419395	2.77007319263809e-05	0.00113007512583688	0.12252728385655	0.431458660003236	0.0435709603299932
cg07086380	TNFAIP8	12.9822091649148	2.86872673481873e-05	0.0011685929969399	0.190789128428351	0.637474157610646	0.6554304789749
cg17483510	GNB4	12.9629053096324	2.90543813130255e-05	0.00118013049981332	0.173627881513963	0.0825218226364155	0.517170175401214
cg17214107	FGF2	12.9628165122227	2.9056081273959e-05	0.00118013049981332	0.553890694719463	0.349268044363934	0.706397270689721
cg12610744	KRT4	12.9546847361558	2.9212197429789e-05	0.00118472644223341	0.660049209739458	0.671806211146108	0.406531399214579
cg13755070	FLI1	12.943028357317	2.94375028827397e-05	0.00119211079955976	0.420684293554858	0.202735247890404	0.66909649600398
cg26960719	KCNJ16	12.9192554959918	2.99026260956141e-05	0.00120917100068159	0.620480069653359	0.602598199030454	0.337417587408417
cg15032239	CYFIP1	12.89134071138	3.04585590571631e-05	0.00122834404861875	0.0852169683495798	0.276836375032767	0.0820652993109503
cg06059810	RUFY3	12.890622762971	3.04729982208973e-05	0.00122834404861875	0.849440658273305	0.717746816336641	0.857126269341781
cg11653709	NA	12.8887649525911	3.05103949997768e-05	0.00122834404861875	0.721558204328097	0.525534965937501	0.751555303845877
cg12379775	NCRNA00176	12.8606314166181	3.10825794366262e-05	0.00124955594125842	0.284404313504158	0.474015881688951	0.0609089877591846
cg01720520	LILRB1	12.8540979504578	3.12170477734693e-05	0.00125313499781184	0.208302738095841	0.108526852130989	0.302850176796479
cg03752087	CASP14	12.8388851714026	3.1532498645266e-05	0.00126395820877783	0.739019405386302	0.438278044762906	0.797200654045282
cg25965576	CST4	12.8328161420291	3.16592689088709e-05	0.00126719784901138	0.398179286155322	0.258398991075631	0.665715406730362
cg15271616	RUSC2	12.8204962006108	3.19182412805276e-05	0.00127532767980173	0.225867969823833	0.173668990445436	0.636217681920337
cg11136562	ARAP3	12.8187620419093	3.19548707934946e-05	0.00127532767980173	0.584724545191629	0.428150717473849	0.794716911708448
cg13302154	MGP	12.7991115679996	3.23730024643993e-05	0.00129014835543816	0.2403715708099	0.407623091307554	0.187003744330399
cg25055477	NUDT3	12.7925863847846	3.25131033560117e-05	0.00129386199762206	0.211037657235594	0.223301642050793	0.0843482912562344
cg07237830	BSCL2	12.7772954339183	3.2843887909129e-05	0.00130335301039023	0.762797326495488	0.772526482081583	0.539358615454156
cg16361890	LTC4S	12.7771927226306	3.28461216267028e-05	0.00130335301039023	0.780480104629543	0.639118524822574	0.783365717479623
cg03490200	A2ML1	12.7670634340174	3.3067186606691e-05	0.00131023975896455	0.295340554658474	0.647981416940171	0.717107251222989
cg21406461	IFI16	12.757407933179	3.32793521017175e-05	0.00131675462304328	0.545404657054816	0.601886491146498	0.2572076697713
cg25736482	TMC4	12.7495660514997	3.34527075594798e-05	0.00132171743420535	0.396910810339834	0.637542028603281	0.229925193298665
cg25341653	ELMO3	12.7336218342521	3.38080781421382e-05	0.00133384718026307	0.416288328722397	0.81823551163157	0.199726830894727
cg04101379	DZIP1	12.7235213407681	3.40352309363128e-05	0.00134089085537376	0.348975134719448	0.21580540086238	0.688180346283666
cg23665568	BCL10	12.7102785695619	3.43354583663417e-05	0.00134916062326924	0.774994864631159	0.529457453303065	0.932489540957664
cg02870945	REEP1	12.7099482572973	3.43429819977884e-05	0.00134916062326924	0.124577612648574	0.267837507636415	0.0415373720777253
cg17404915	OVOL2	12.7005021293357	3.455886672154e-05	0.00135436879499685	0.0726696852675202	0.359331150931003	0.0587411473516954
cg10318258	RIPK3	12.6998519757195	3.45737773470805e-05	0.00135436879499685	0.438922179609139	0.20129476002071	0.614622120799002
cg19546781	CCL17	12.6959305769244	3.46638527027424e-05	0.00135597124799465	0.928898800485296	0.750667577658613	0.922830437567067
cg26823505	CLPS	12.6914210869731	3.47677383998853e-05	0.00135810862548447	0.533512535950818	0.218178113822316	0.647633853483816
cg24512973	MUC1	12.6512831694625	3.57067909836468e-05	0.00139281737163651	0.807312109522229	0.843385282172833	0.454719814981523
cg20234170	CAT	12.6389464702758	3.60006857209432e-05	0.00140229789662736	0.175757393092502	0.0878967587840239	0.314654255229153
cg16483916	NA	12.621262379521	3.64263648775832e-05	0.00141529846014605	0.0981751739064648	0.380552660883351	0.100849728308854
cg20867633	GOLT1A	12.620655345643	3.64410695616572e-05	0.00141529846014605	0.406695630781864	0.551739076476982	0.108747094300817
cg07499072	FST	12.6187030299664	3.64884039873754e-05	0.00141529846014605	0.164209773779726	0.0924247499952683	0.420333552665403
cg01939443	NA	12.6043163291623	3.68391910939847e-05	0.00142689776964875	0.657198347063028	0.399443243284056	0.739526921892558
cg09440340	MAB21L3	12.5961683171593	3.70394157508119e-05	0.00143264096434206	0.277044407190049	0.475869130553765	0.0666398668931222
cg08634024	OR2F1	12.5790128655313	3.74646927886971e-05	0.00144706064107379	0.669386698855635	0.392917325428299	0.793930210553147
cg14740251	SIGLEC5	12.5729844218933	3.76153386310901e-05	0.00145084728499049	0.354534152595754	0.13961856997783	0.593184469629903
cg21091629	PGAP2	12.5409965193496	3.84252970100779e-05	0.00148001793427923	0.025916941206153	0.0887373305308575	0.0238193345793552
cg23894058	KLK12	12.527071953157	3.87835240319794e-05	0.00149025421791864	0.78428703509779	0.36611682328093	0.69117262272405
cg15494458	BPI	12.5264682108045	3.87991343993613e-05	0.00149025421791864	0.87323390889975	0.562531557367357	0.841488579277913
cg05443740	KCNIP3	12.5080362358986	3.92788700540581e-05	0.00150658230646845	0.503818315489585	0.368482566947888	0.146308913250699
cg09038914	GFAP	12.4943383662416	3.96393824161453e-05	0.00151829845593396	0.839896313228266	0.847503851139512	0.576754852587909
cg24838010	SLC26A11	12.4881753302548	3.98027072925371e-05	0.00152243975272342	0.335382565397605	0.402970835635082	0.0615085509250376
cg01120308	PICALM	12.4836430705113	3.9923261879638e-05	0.00152493589489842	0.185129645840303	0.0741877139938592	0.44111289201812
cg15783800	ALPK2	12.4756213497	4.01375651026907e-05	0.00153100106556294	0.815942416958077	0.375349190567729	0.758539007460547
cg04086834	SMAP1	12.4683709521505	4.03322914528132e-05	0.00153630377580895	0.707895341220509	0.575488350030086	0.83689367379882
cg18437633	ITGB6	12.4599981389423	4.05583858067739e-05	0.00154278505348857	0.339288415171507	0.699086184534924	0.316938752143082
cg20557104	B3GNT8	12.4547932901389	4.06995983649202e-05	0.00154602413733852	0.58204247457914	0.703228681857506	0.302134617988935
cg01726775	C1RL	12.4505535483596	4.08150044813432e-05	0.00154827536944496	0.0947503175765463	0.13788946510515	0.477793729546415
cg20277416	TM7SF2	12.4412996866591	4.10680789095926e-05	0.00155573554968234	0.857568060683537	0.856125992133878	0.513742893447375
cg04375036	PPP1CC	12.4125943923903	4.18635442675022e-05	0.00158369385982054	0.664397085131262	0.524330076624881	0.861736895673781
cg23749046	GPR61	12.4079482815204	4.19937937581658e-05	0.00158644499214068	0.823874871058321	0.584980807667178	0.808200731043259
cg22194129	CLEC4C	12.3949086778014	4.23616031549157e-05	0.00159815087798395	0.643205207189359	0.585759159019519	0.297538324043919
cg22165175	KCNA2	12.3895194389421	4.25145949281634e-05	0.00160008447867536	0.512836407016548	0.336374203532385	0.751149480992231
cg16026550	SORL1	12.3890166681499	4.25288970508753e-05	0.00160008447867536	0.0647700463694316	0.240131726131995	0.0582474107310917
cg09001777	FUT3	12.3863642426309	4.26044324255255e-05	0.00160074255780809	0.0632118047972593	0.622949086199484	0.323032016529461
cg17505463	NA	12.3802408054679	4.27793480656168e-05	0.00160512770197766	0.896105276281301	0.691378980679518	0.905320632281878
cg20828084	KIAA1199	12.3705981855293	4.30563044337652e-05	0.00161332440716627	0.546052602410778	0.821136150050377	0.442387124207779
cg06848073	FBXO44	12.3244916396463	4.44065904106301e-05	0.00166166207645096	0.185421042122608	0.228924948768175	0.551093769688944
cg03459809	EPHX1	12.302349865936	4.50706196924794e-05	0.00168422432232953	0.711511610450891	0.674657525941596	0.414077487238882
cg06338119	RGAG1	12.2975988870874	4.52144416990712e-05	0.00168731241295939	0.649364003276156	0.545774488665588	0.303968935584648
cg10084993	SLC9A3R2	12.2949398872401	4.52951433802825e-05	0.00168803981640734	0.444684910786851	0.492518372822396	0.139764319664315
cg12707233	WNK3	12.2877996903447	4.5512593182665e-05	0.00169385464884148	0.40518308190231	0.298926149958685	0.739590379669858
cg12601757	ST6GALNAC3	12.2784054907369	4.58003420667761e-05	0.00170190176344567	0.243081198836834	0.101344911737591	0.569970732661556
cg24525573	C1orf64	12.2767177786038	4.58522376619091e-05	0.00170190176344567	0.89080503240092	0.896490409892416	0.591245189078159
cg01318557	LAT2	12.2670252580113	4.61514601225205e-05	0.00170967144248083	0.0594463347042601	0.167332386258793	0.484668511211692
cg03698393	HAPLN3	12.2659250073023	4.61855545959902e-05	0.00170967144248083	0.368938025396959	0.136962840224502	0.627080715779415
cg19176447	AKAP2	12.2526105235761	4.66002252483172e-05	0.00172270913123068	0.62643721997492	0.318140374757923	0.804790459767081
cg02017155	FFAR3	12.2466211871359	4.67880198792106e-05	0.00172733602708015	0.563111330506911	0.287389827921498	0.74464837929264
cg00690280	WFDC10B	12.2373607241737	4.70799307602175e-05	0.00173377469306987	0.403469853120049	0.114359250470161	0.548031651043163
cg12966875	SLPI	12.2371005651953	4.70881588624748e-05	0.00173377469306987	0.0511008420814245	0.0846784257771722	0.386531969847728
cg09448875	ABCC2	12.2313832854983	4.72693585049271e-05	0.00173812582513184	0.416689949545184	0.612313066271428	0.271639545556113
cg14204735	CYB561	12.2238786868291	4.75083054666066e-05	0.00174458594961129	0.061340424825797	0.368636372089321	0.0395300527126183
cg21369988	CAPRIN2	12.2184034092636	4.76834310105215e-05	0.00174644541107902	0.0713018932000437	0.0364220237331641	0.153199503348507
cg00888479	SLC24A3	12.2166592004936	4.77393600297946e-05	0.00174644541107902	0.241849721262264	0.531247455582959	0.141314903025529
cg00433406	NA	12.216185480336	4.77545619059918e-05	0.00174644541107902	0.891999308658701	0.581907071907736	0.894233241494095
cg00186954	ST5	12.2107562714597	4.79291473688725e-05	0.00174644541107902	0.686609329899336	0.51349188492702	0.727340556494019
cg20415809	ITGA4	12.2107182463013	4.79303724706144e-05	0.00174644541107902	0.385417982634792	0.212615168499037	0.659964774683215
cg24997944	KCNH8	12.2104533776747	4.79389069615933e-05	0.00174644541107902	0.24751779984969	0.18364019965391	0.618519001574364
cg19280968	PPP1R2	12.2031960331468	4.81733661320452e-05	0.00175267162426061	0.393115413196032	0.413514562178952	0.71826011176103
cg02589695	NA	12.1957583063253	4.84148904268198e-05	0.00175913813990887	0.522488030847833	0.450307413156799	0.216122307407428
cg26059632	SPRR2A	12.1842493006476	4.87911056515493e-05	0.00177047514691898	0.403378832191469	0.230100818167294	0.193221641234629
cg05047411	MAGEA8	12.163624674191	4.9472924247717e-05	0.00179285716807298	0.529174876244448	0.282657244458829	0.625340258316812
cg25499099	TNK1	12.120080967503	5.09451552966527e-05	0.00184378673592006	0.0498411376255426	0.297181306071518	0.0439164392369492
cg15316334	CEACAM5	12.1097691429331	5.13004287104075e-05	0.00185421130140972	0.203808968773568	0.1265035746474	0.451241127534166
cg23307338	MS4A12	12.0730199928322	5.2587641361429e-05	0.00189824865636844	0.405640729398781	0.143676345328567	0.566149714313517
cg08747889	PTK7	12.0458523523709	5.35608072850004e-05	0.00193084959909247	0.0664042621981103	0.0841786452645641	0.346169233677046
cg08241785	F2RL2	12.041540399264	5.37169786081463e-05	0.00193395148310112	0.336857215097131	0.150851322689861	0.476282329615407
cg11320084	RNF2	12.0355095879654	5.39361986853682e-05	0.00193931223904183	0.59229802745684	0.661630123988086	0.364699221811556
cg22956956	TFRC	11.9746853041722	5.61998816317404e-05	0.0020180733536981	0.104644198486706	0.223256684872155	0.0969848069691674
cg17410236	FLRT2	11.9625481085525	5.6663292397769e-05	0.00203206798146381	0.445141121060416	0.306026318959216	0.84292501972669
cg03972838	SMCR7L	11.951984298314	5.70698639623603e-05	0.00204137845109223	0.19671102622772	0.458537813466367	0.0804484791040899
cg15542496	PIP	11.951956066177	5.70709545939558e-05	0.00204137845109223	0.795189592743698	0.565026370207359	0.8881160686355
cg26366091	CHI3L2	11.9448009546468	5.73480627327104e-05	0.00204863325653198	0.180817854345299	0.267651570904274	0.560202012107591
cg10080004	SYT5	11.9138783587615	5.85618421138627e-05	0.00208928652240117	0.382298534613232	0.463250780239852	0.150782851729412
cg23320056	ARHGEF2	11.9041671133335	5.89485182549315e-05	0.00210035544844643	0.128244237518623	0.08462502105977	0.255440942547603
cg26111757	C20orf185	11.9022686289744	5.90244206449337e-05	0.00210035544844643	0.585457090295536	0.344466037008606	0.771490175559954
cg24287460	CCDC48	11.897122091495	5.92306935253129e-05	0.00210497946654778	0.779210292285194	0.540958248789563	0.872714309210608
cg19632206	FAM5C	11.8941417432858	5.93504883104098e-05	0.00210652222216793	0.176758531647336	0.367650859105676	0.139038420565021
cg00400263	C20orf177	11.8865577638536	5.96564632895092e-05	0.00211466059716977	0.911843127521632	0.960852478587683	0.621650641036233
cg15228639	NA	11.8755462867555	6.01036434074943e-05	0.00212777699344272	0.374249056320176	0.594821739651159	0.199692854550834
cg26556134	SOAT2	11.8543100338109	6.09759270188811e-05	0.00215588989144449	0.590724369031281	0.335064323103482	0.673811609720642
cg26333317	METTL7A	11.8477495442342	6.12480542492557e-05	0.00216047255975769	0.131690780684401	0.378826611828917	0.111545403387823
cg27303882	PAGE2	11.8474088307745	6.12622213985973e-05	0.00216047255975769	0.790090082644973	0.489423298145663	0.751824791812828
cg13176979	HMGN3	11.8447340142066	6.1373560961025e-05	0.00216163482015728	0.464591397813165	0.529692613001513	0.220595949326783
cg17612991	C3	11.839243920705	6.16027464815243e-05	0.00216693946743301	0.451586909028002	0.502785235949398	0.810422057418146
cg11657615	ZDHHC1	11.8261153048623	6.21544205267557e-05	0.0021835600118304	0.312216689400219	0.218999057420733	0.580822416843084
cg20791593	NEU4	11.8166504499732	6.25553260740186e-05	0.00219484832375227	0.775823732878128	0.539115346516037	0.857826928826363
cg05205664	UCP2	11.8108317698258	6.28031234935348e-05	0.00220074274422453	0.135021259584891	0.380996281341477	0.0749020941155047
cg12836863	BRCA2	11.8040374457838	6.30937625979327e-05	0.00220812155447435	0.543538219537552	0.652407030369122	0.881260518319436
cg23645091	KRT5	11.7996102070656	6.32838978448327e-05	0.00221196873861191	0.203878989558173	0.47937051286013	0.628580830181927
cg01427567	TMC4	11.793630042644	6.35416726149613e-05	0.00221816740174102	0.138038340533275	0.291724788631774	0.131916733476864
cg06101212	CLDN3	11.7648020814497	6.47997085510259e-05	0.00225922422556282	0.371933821552533	0.723321163556657	0.205999356801689
cg26783856	LRRC8D	11.759404124552	6.50381371939569e-05	0.00226232691660138	0.100540948709493	0.27321524729119	0.110568182972612
cg16890267	CXCL2	11.7590735503488	6.50527683249291e-05	0.00226232691660138	0.352961114166382	0.233030561079767	0.560537136914129
cg23300372	CARTPT	11.747005907007	6.55892291483819e-05	0.00227811053079858	0.506884308470342	0.23180508254277	0.752926062604652
cg15422784	LRRC8B	11.7445053592401	6.57009639591392e-05	0.00227912098624546	0.865591192443885	0.659120326157723	0.845801078658504
cg26651233	FLRT2	11.7280347543913	6.64419019943469e-05	0.0023019281070353	0.388425711562284	0.198327334973138	0.613225068433142
cg21663580	PTK7	11.7225432567684	6.66908668930478e-05	0.00230765461377224	0.0441524538613365	0.0538874474664401	0.388778698450266
cg14088161	ACTL6B	11.7190901830687	6.68479135690643e-05	0.00231019017594944	0.504081646846561	0.177543234195551	0.62423297178926
cg17084361	CDS1	11.7055720648897	6.74664304068964e-05	0.00232864733136594	0.053754301979122	0.224696200558608	0.0456217177108846
cg24346637	UBL4B	11.6916873019824	6.81079215540676e-05	0.00234785032577259	0.87893866003791	0.52166941547885	0.860947716971668
cg10549973	TOMM20L	11.6792104837827	6.86897751981202e-05	0.00236495208541044	0.285249157311747	0.793904085944864	0.401555742966707
cg08341874	VMO1	11.6738486662473	6.89414082137171e-05	0.00237065605451109	0.59715432386153	0.777775412895261	0.365716163125972
cg14967066	IFITM1	11.6679497066484	6.92193573973376e-05	0.00237724961183534	0.316393256543325	0.590807743509105	0.691355232963313
cg08590939	OXCT1	11.6635394611675	6.94279220028569e-05	0.00238144680720745	0.0780978003512273	0.0864195164833524	0.438844179694496
cg09425611	CES1	11.6511302448706	7.00182790969099e-05	0.00239871316886283	0.569558578101963	0.188311883242205	0.557638980765095
cg20240860	ACCS	11.6482259274631	7.01572017121176e-05	0.00239908638122355	0.310977794896186	0.285494356909865	0.57202634448955
cg08029608	TLR7	11.6472664673333	7.02031586644211e-05	0.00239908638122355	0.51536632487304	0.274498414002513	0.24987354236719
cg07810156	PDZK1IP1	11.6375935811297	7.06682305276755e-05	0.00241199067016366	0.282540662747911	0.681136574906605	0.703061733661506
cg15976539	NA	11.6253154436938	7.12631815337946e-05	0.00242929050721754	0.762696795520515	0.461416270043533	0.770671309730413
cg17277939	BEST3	11.6119263721768	7.19179048950435e-05	0.00244858269283396	0.747221445819373	0.889072902338948	0.50104794127463
cg13088755	P2RY10	11.6091689117593	7.20535193117694e-05	0.00245017503770651	0.509362598854955	0.353577865188495	0.678232232152971
cg15973234	KIAA1199	11.589263037857	7.30404316261235e-05	0.00248067613717394	0.166976516860339	0.0658176821581872	0.0693361179436119
cg14254419	AMPD2	11.5669352461632	7.41641663577694e-05	0.00251574339460586	0.13034278023173	0.126999154030901	0.388733533534711
cg10338338	SLC2A3	11.5199139943108	7.65898955203525e-05	0.00259483555117971	0.467441781815065	0.182950225740086	0.529360751504653
cg23413307	LCE1F	11.510582517175	7.70810201905486e-05	0.00260827039854595	0.234996677356833	0.0883977901864108	0.532760023286264
cg09427311	ANGPTL2	11.4951493060833	7.79004852059504e-05	0.00263015424309658	0.848124654741737	0.691447935017587	0.919290155966049
cg27239921	CACNA1D	11.4944798681298	7.79362350463986e-05	0.00263015424309658	0.193437443955564	0.26669669590455	0.0545444847046176
cg08647446	RASSF6	11.4930274323593	7.80138578161216e-05	0.00263015424309658	0.112020371841274	0.214504669420425	0.0753618384771849
cg03399459	ANXA8L2	11.4840696907137	7.84943682441333e-05	0.00264091150627666	0.319770203414987	0.499941048322473	0.75850586549161
cg02046532	DEFB129	11.4825766150495	7.85747584641812e-05	0.00264091150627666	0.330193112695483	0.19030274817492	0.485777551224979
cg02671171	RPH3AL	11.4817330218615	7.86202170807577e-05	0.00264091150627666	0.750693460543646	0.579298543550681	0.395746178742626
cg05719902	SVOPL	11.4770313069116	7.88740793894976e-05	0.00264621576813086	0.150830853575952	0.619998781691629	0.311166849644528
cg17754680	NPC1L1	11.4605749358528	7.9769351103652e-05	0.00266895640048504	0.935828146914696	0.661446203635313	0.909107823949152
cg18769818	ARAP1	11.460544183177	7.9771033990528e-05	0.00266895640048504	0.279517855984554	0.482590828046273	0.691227650470903
cg00338702	CHFR	11.4592437742598	7.98422304155544e-05	0.00266895640048504	0.114652057697321	0.314749380170256	0.0750260768653599
cg05798712	FABP7	11.4436495915273	8.07011663054982e-05	0.00269440286243708	0.574427488896232	0.461457986012603	0.757483614377838
cg11882252	CMBL	11.4288821103908	8.15234277751154e-05	0.0027185648019131	0.594852278578753	0.174104789276561	0.187235962488689
cg25598083	ACOT2	11.4160151400731	8.22469701309555e-05	0.00273938036506219	0.416438853036207	0.482975085664085	0.164266973133156
cg19890739	GINS2	11.4002585680327	8.31421079566579e-05	0.00276585410522161	0.789996695354007	0.851511247998494	0.449390082283881
cg27256309	MAMSTR	11.3888294088694	8.37977391953481e-05	0.00277972884581593	0.778517200469001	0.531230223206597	0.801464129793451
cg27033479	TMEM44	11.3858257391473	8.39709346531363e-05	0.00277972884581593	0.189003299005497	0.107071515310802	0.359874443685269
cg23887396	SARM1	11.3854177964225	8.39944858516221e-05	0.00277972884581593	0.683119881409982	0.309580478196935	0.821119174730962
cg18223379	BPIL3	11.3844262395071	8.40517586926849e-05	0.00277972884581593	0.355752206847898	0.163172481400227	0.619572797037939
cg18085435	ATP8B1	11.3842289146747	8.40631611215636e-05	0.00277972884581593	0.666722281610362	0.677929216169314	0.454372337692049
cg24006361	EPN3	11.37925145623	8.4351316590587e-05	0.00278591689692839	0.0592027257712021	0.268324286838763	0.035404131692224
cg12806521	NOP2	11.3628080074003	8.53105859672741e-05	0.00281328099368405	0.069387053946457	0.0518746047641546	0.135292270503669
cg22289810	NF1	11.3615598226625	8.53838636490518e-05	0.00281328099368405	0.186982730617354	0.322822520763712	0.111982243143028
cg24930915	RAB26	11.3366066329573	8.68626164475268e-05	0.00285858858757744	0.0699358448210843	0.313221182812311	0.0558524735100326
cg14869028	TINAGL1	11.3294000057004	8.72946271210245e-05	0.00286938167669084	0.0824998716214231	0.306321523025727	0.523826972623987
cg25456959	ASB12	11.3210640786412	8.77971235329756e-05	0.00288246318189572	0.394773256544729	0.151491612953791	0.195692820634644
cg10045881	CHI3L2	11.3100047533951	8.84684355067224e-05	0.00290104936314434	0.416230998018637	0.420759212600523	0.76650604022545
cg17733331	CDH3	11.2929583282607	8.95136439558565e-05	0.0029318376164069	0.0818203567321443	0.371474294870466	0.104622883123367
cg11027330	METRN	11.2790523425414	9.03758031012827e-05	0.00295656452897648	0.440947767283227	0.46927086103181	0.183908449630592
cg15746187	FBXO44	11.2618439911246	9.14546757675198e-05	0.00298718270489506	0.401092347959474	0.539765037436592	0.791773489723569
cg16983159	TMEM173	11.2606762597303	9.15283699193679e-05	0.00298718270489506	0.260184838866672	0.443362901599041	0.667253150546478
cg21172540	TSSK3	11.2559126984936	9.18296330289546e-05	0.00299286532414391	0.630847810375879	0.770782234452086	0.324742972735805
cg25473396	MPG	11.2544943237454	9.19195347577741e-05	0.00299286532414391	0.216281554809139	0.0907994767351495	0.421697334796648
cg04504095	FOXC1	11.2523553467692	9.20552839972417e-05	0.00299375073358011	0.0682387444896985	0.0364245913344174	0.133904923783306
cg09264112	GCHFR	11.2444738358461	9.2557282731994e-05	0.00300653091069839	0.504095859033384	0.387107145390344	0.0915606034570923
cg05241571	KRTDAP	11.2409579296337	9.27821395345129e-05	0.0030102892283327	0.664861460597678	0.286760873786039	0.801045996252407
cg13002506	GDPD4	11.2339843775251	9.32298095401496e-05	0.00302125932725998	0.470610886735426	0.277119599250553	0.592098375072427
cg06488505	NA	11.2289093291525	9.35570161374625e-05	0.00302537280130566	0.706774971694228	0.792830793126551	0.582935625930213
cg07237939	SLC22A3	11.2271336433784	9.36717828115149e-05	0.00302537280130566	0.448553714437297	0.234203308211626	0.755025721685602
cg03815350	ESPL1	11.2269161490005	9.36858500368059e-05	0.00302537280130566	0.693491729213287	0.849311007108782	0.574794588506709
cg13471990	ENTPD1	11.2216372410646	9.40279568743363e-05	0.00303286899962625	0.458001336506207	0.184631366614662	0.541966245918495
cg13828047	MPI	11.2128269459523	9.4601816492006e-05	0.00304781412992587	0.822737863297561	0.608955558067512	0.835562794789228
cg14023451	GPLD1	11.1911478268169	9.602944958445e-05	0.00309019855383893	0.685010839810702	0.476935626669299	0.278181820538094
cg03588357	GPR68	11.1884217212767	9.62105508551924e-05	0.00309241791548309	0.435593499417922	0.649608991903478	0.326418427437426
cg02676865	UBTD1	11.1811058613321	9.6698317441731e-05	0.00310447753016072	0.137516930641437	0.223990856495963	0.593112910446727
cg00658007	RD3	11.17859910945	9.68660397812243e-05	0.00310624609893791	0.518519657939313	0.288767305360328	0.703061825310374
cg21105318	ITGB6	11.1716291374768	9.73339802045871e-05	0.00311762660404426	0.383299887064616	0.690653526560606	0.343092304786969
cg05365729	LOXL2	11.1659657665762	9.77159306895051e-05	0.00312622962477398	0.550916153849418	0.305315643647548	0.630988526997373
cg26984624	ANK1	11.1585107187798	9.82210936726193e-05	0.00313875008262282	0.387212469063601	0.101359262656654	0.520654346749397
cg18655915	ABCB4	11.1311951101689	0.00010009535812514	0.0031949418823786	0.669666166212722	0.572761685808251	0.798532086100574
cg19714296	CYP4A11	11.1271117579086	0.000100378717380288	0.00320028239065155	0.784392191382609	0.484387381484335	0.785120357885171
cg16673198	CPNE4	11.1226894514985	0.000100686539069672	0.00320638957790234	0.589321987088625	0.467925846870555	0.733892849556263
cg21784940	REPIN1	11.1196691893393	0.000100897333266934	0.00320939637466611	0.612994701945143	0.677571839367189	0.411691293330498
cg17397493	PRLR	11.1122932939319	0.000101414052885989	0.00322171918556316	0.606191037171059	0.599912635425665	0.369714931979756
cg25162921	MTAP	11.1108087771838	0.000101518383213228	0.00322171918556316	0.163147402019197	0.510098493609982	0.258777402947652
cg22988566	WFDC10B	11.1059981406133	0.00010185723742689	0.00322875734914803	0.495936563853191	0.190168549714042	0.664791269672883
cg15398520	LPAL2	11.103234424618	0.00010205244132009	0.00323123102953553	0.553466624957312	0.646038887945512	0.349344677381654
cg00466249	SLC38A10	11.0970052878682	0.000102493839120506	0.00324148520099233	0.253802681093131	0.511641135576094	0.194453018583678
cg06850526	SLC38A10	11.0852415389537	0.000103332844087157	0.00326427625914734	0.207285008538498	0.523430835461557	0.174566671072832
cg17356733	IFNGR2	11.0729650827122	0.000104216035453681	0.00328840941160366	0.428943712512751	0.466469165825318	0.797934645260993
cg01817393	NA	11.0656915727431	0.000104743005410426	0.0032998196657528	0.413583587491247	0.299660498852069	0.605140523275859
cg26831415	EFHA2	11.0638144578711	0.000104879452790888	0.0032998196657528	0.218795915069517	0.0544116342706533	0.514400151840034
cg01731685	IL17RA	11.0610312581533	0.000105082103745822	0.0032998196657528	0.263366201636532	0.0998269048656974	0.380688841328959
cg10798171	ICA1	11.0602323653912	0.000105140348089057	0.0032998196657528	0.287372254221076	0.442239466081719	0.1748073996445
cg21671476	MYL9	11.0597446969262	0.000105175918710447	0.0032998196657528	0.782886525933975	0.519519429422945	0.828120486071912
cg12686016	HOXA1	11.0575569609362	0.000105335646617614	0.00330107552547791	0.364945497148485	0.169684579740792	0.62050630182914
cg23580945	NA	11.0492776246235	0.000105942413284044	0.00331632221742038	0.720462243223864	0.335193327251552	0.75213544931039
cg01237132	CST2	11.0462018130602	0.000106168754893804	0.00331963936786999	0.331010266709863	0.195709150391639	0.579891964578176
cg01980222	TREM2	11.0386963560891	0.000106723176747962	0.00333319566065154	0.488508467913088	0.184284950121364	0.523445201751519
cg10246520	OLFM4	11.0333164042277	0.000107122441318814	0.00334188086729666	0.824196710346975	0.38511443456662	0.710241288210328
cg04845063	FAM13A	11.0272603127245	0.000107573743561733	0.00335216802253727	0.284726657692081	0.20527448468234	0.446985975207591
cg13675849	TRPV5	11.0158792516937	0.000108427221995092	0.00337495025754024	0.836064708433726	0.467627718916826	0.825308457255315
cg08348496	HAPLN3	10.9940630625441	0.000110082986755629	0.00342192867071479	0.398345771457466	0.186644245964119	0.67910036198774
cg17536532	KIAA0649	10.9927345163492	0.000110184663847804	0.00342192867071479	0.434441697260108	0.586953495755133	0.258123789310565
cg24889366	GNG13	10.9882045952371	0.00011053208531291	0.00342885697273276	0.300372910225059	0.38205245994712	0.0659282125215041
cg14535518	MAG	10.970490322958	0.000111901653493082	0.00346635963284543	0.499740701264282	0.280826719459025	0.585701628165079
cg19328294	PRSS22	10.9693245530608	0.000111992400930643	0.00346635963284543	0.0256443500299062	0.224511387366402	0.0254438263065963
cg05700681	CCL22	10.9610931994985	0.000112635338979592	0.0034823513210529	0.820588697679881	0.627461204067908	0.879148557810848
cg15900980	GPX1	10.9567199619377	0.000112978485925482	0.00348904891920821	0.190505757403472	0.127134273369359	0.614975789749315
cg02490034	MEST	10.9486500137364	0.000113614553025019	0.00350476749812526	0.621864019435144	0.75967718153526	0.299372035405598
cg18059933	TP53INP1	10.9356537436982	0.00011464674846398	0.00353265701579849	0.688267015147307	0.722436448684271	0.300646088300206
cg00690049	MAGED2	10.923286322692	0.000115638056715429	0.00355922581260949	0.385226157487672	0.154258525432307	0.484723256896729
cg22392708	KRT23	10.9162172724038	0.000116208674759003	0.00357280137402874	0.0706841029864957	0.330993203286555	0.0793209931888604
cg14818279	SH3TC2	10.8961674193892	0.000117843096757351	0.00361901661734323	0.594193456529808	0.710549570485487	0.879679690583134
cg12356261	NES	10.8869391302473	0.000118603383784169	0.00363831381312548	0.41696687693013	0.47731388620484	0.160027478810307
cg16256504	WNT6	10.8737537836776	0.000119698541207889	0.00366782929936797	0.0636245765424798	0.239973986074005	0.09496362207076
cg20244073	MID1	10.8692972408233	0.000120071069313979	0.00367516087629402	0.179378137575116	0.507206796248097	0.135292094386523
cg10025443	SYK	10.8668778108986	0.000120273817314665	0.00367728529257631	0.147990743115908	0.468853657311718	0.158092248005796
cg20980592	MEP1A	10.8635277219858	0.000120555142417621	0.00368180478138778	0.841205295513543	0.801113660599903	0.551095635065948
cg07947930	PRELP	10.857009280597	0.000121104494106888	0.00369443329279961	0.211089386608676	0.342349529811464	0.100462562945861
cg13550608	NA	10.8540007814999	0.000121358917415461	0.00369443329279961	0.923064822887671	0.744101902985607	0.927335519091785
cg04996020	SLC26A3	10.8538635845974	0.000121370533152384	0.00369443329279961	0.568485736322375	0.417362135411217	0.64426273992864
cg15016628	BRS3	10.8449903164712	0.000122124246799251	0.00371327726375936	0.580701841223029	0.319889374618838	0.217786029728329
cg01851399	PKP2	10.8158142545364	0.000124637020981908	0.00378550634872142	0.0650731976123702	0.241845959121067	0.0586485400524074
cg10432620	FA2H	10.8093376105962	0.000125202075503166	0.00379848497054599	0.0539238696052931	0.189942208906134	0.0456643625762071
cg08987989	PGGT1B	10.8074925362174	0.000125363536028638	0.00379920395230524	0.67471377372254	0.555487833115051	0.388465010582905
cg06206628	FRMPD2	10.8037390553654	0.000125692667874352	0.00380419101519219	0.833726547112002	0.625600311837592	0.820439243849166
cg13929970	FGFBP1	10.8024719249398	0.000125803981646794	0.00380419101519219	0.440615187974416	0.754315368908391	0.770385527769645
cg27257408	ACSBG1	10.7969585535673	0.000126289510263925	0.00381469015778589	0.864031345139989	0.644741973203072	0.849223133436227
cg01580568	LAMB3	10.7935507596113	0.000126590587775946	0.00381960090775167	0.335412257661374	0.651789064130483	0.763587494954307
cg12986021	DIRAS3	10.7915925463379	0.000126763932904687	0.00382065108376552	0.370896608366848	0.652678009847021	0.285389067603658
cg19384697	UPK3B	10.7889787000786	0.000126995700773717	0.00382345789949518	0.117626397242721	0.371629016254872	0.168263829427904
cg03503295	DNAH5	10.7628853732079	0.000129333679762567	0.0038886333041398	0.850659123022067	0.872282162845143	0.613173125338525
cg25370441	ARHGEF38	10.7616828021788	0.000129442503923429	0.0038886333041398	0.172987648112254	0.364382787977195	0.116819097608645
cg01965939	SH3TC2	10.7534975631037	0.000130185744450777	0.00390270901401823	0.0446521777897671	0.140637926575862	0.399942942021513
cg11668844	MCF2L	10.7534060583292	0.000130194078355819	0.00390270901401823	0.193758873791888	0.53791242608735	0.139191256247095
cg14898892	SHROOM3	10.7518275361771	0.000130337931488481	0.00390277901692653	0.218624488741157	0.367773006765943	0.19787276984685
cg04988978	MPO	10.7491102185153	0.000130585952100854	0.00390596462802317	0.325915580421109	0.0756372326405509	0.51710915481056
cg24919884	ARHGEF16	10.7447492943272	0.000130985017754913	0.00391365635931202	0.899856427218546	0.687665079297208	0.892127989480486
cg08872742	CDH5	10.7395951164499	0.000131458309376165	0.00392354681382672	0.687214607895575	0.491184059871746	0.843445330519138
cg18017908	C17orf76	10.7357236105527	0.000131814986780121	0.00392685673394492	0.268484640859555	0.475143759578639	0.213448094160171
cg05485060	CTNNAL1	10.7353009166307	0.000131853989978715	0.00392685673394492	0.691652776613032	0.496614223802166	0.78664731203074
cg17471102	FUT3	10.7309422313066	0.000132256879218049	0.00393460648875442	0.063061094226364	0.0886766513810392	0.234845664638079
cg23855121	TLR10	10.7285789768284	0.000132475858516922	0.0039368741661419	0.672062133662431	0.660554045128856	0.429562387487083
cg14948436	KCNK16	10.717381350251	0.000133518568784298	0.00396358997839975	0.791556821845825	0.499149274453344	0.797782291519129
cg19526600	DIO1	10.7110961046609	0.00013410758007146	0.00397679445506531	0.752271401493786	0.797718263173054	0.487233134768736
cg01910481	PLUNC	10.6968653047452	0.000135451202824774	0.00401232359989433	0.626541570280494	0.301208043229023	0.678589820954052
cg14870461	C3orf64	10.6937324879212	0.000135748868164709	0.00401682648738879	0.392181779593614	0.116210158848025	0.615609532514697
cg24331162	SYT8	10.6879217344022	0.000136302780719604	0.00402889398358546	0.0966933046536864	0.461583849776102	0.165682869709424
cg01095590	KIAA0040	10.6778001528602	0.000137273244709675	0.00405323505632056	0.0379053423908932	0.236536463460771	0.0355209614093587
cg19935424	MXRA7	10.6748164511386	0.000137560693250716	0.00405337447994204	0.183550814678845	0.0439446829186409	0.384550431855092
cg13744194	NA	10.6740812125316	0.00013763162190308	0.00405337447994204	0.179279076137893	0.456620498690565	0.136062929925017
cg09038676	GSTP1	10.6731770140935	0.000137718902302767	0.00405337447994204	0.460540687422785	0.0891459907270575	0.625391921725441
cg20169062	HSPB3	10.6680833492057	0.000138211659828068	0.004057991818979	0.441426444706252	0.295817369419991	0.589672790988594
cg03623878	MCF2L	10.6638525935006	0.000138622333918841	0.004057991818979	0.100816942185228	0.349337615245131	0.0632311669418246
cg26771272	SMCR7	10.6637687741066	0.000138630482968797	0.004057991818979	0.295787150924881	0.416528252288254	0.688571188966273
cg05316065	GSDMC	10.6623134506781	0.000138772051186542	0.004057991818979	0.0539189336378448	0.4961615747859	0.221367828132953
cg20070077	GADD45G	10.6623090763597	0.000138772476929815	0.004057991818979	0.127421763300462	0.292706294647473	0.0445198443902061
cg06456031	TMEM140	10.6619956062484	0.000138802989857784	0.004057991818979	0.350235678074679	0.456976604833064	0.12448266304307
cg10212621	HMGCS2	10.6597477107405	0.000139022002703854	0.004057991818979	0.595520663129617	0.469406576644608	0.251636830746238
cg08804892	TRAK1	10.6594303669325	0.000139052950501674	0.004057991818979	0.329595077743087	0.59085817862132	0.195765707578297
cg23430634	C8orf17	10.6516466749343	0.000139814273886576	0.0040758964537463	0.89613480604798	0.716372915408719	0.897496473840065
cg23737768	KRT24	10.6263765124398	0.000142315970104823	0.00414444543141585	0.746603936433427	0.500685215915856	0.78842968787011
cg10692870	FN1	10.6209040258493	0.000142863841157956	0.00415601161545793	0.691051578569675	0.21920143100111	0.621776695182986
cg05056120	EBF1	10.6164533579256	0.000143311031243682	0.00415873289313762	0.499085884609051	0.28802025124269	0.706476309040219
cg21197871	C8orf38	10.6157116519807	0.000143385697080774	0.00415873289313762	0.115974070734949	0.299007446154054	0.102754775723391
cg00666746	SYDE1	10.6154724811481	0.000143409782485092	0.00415873289313762	0.112054210888371	0.155535031475096	0.483635755958828
cg13322449	CEACAM3	10.6047209610702	0.000144496858361325	0.00417798171870184	0.5919600688465	0.391952860375751	0.688265587428061
cg13901526	GYPC	10.6046247698497	0.000144506622747694	0.00417798171870184	0.586457688104199	0.277308541366773	0.729263746239985
cg25753817	INPP1	10.6044137099014	0.000144528049881846	0.00417798171870184	0.426887532463372	0.349484158066	0.723185182263096
cg09099744	NA	10.5999570496945	0.000144981269261917	0.00418669470545042	0.904746256273786	0.676824512097376	0.928049020591612
cg17124700	RGS8	10.5837366388908	0.000146643319101048	0.00423026093532292	0.783872817125711	0.506716597367454	0.826993915850646
cg05187322	CARD14	10.5818201101413	0.000146841003991351	0.00423153731251147	0.928408650104516	0.609748098882095	0.902734324080146
cg23953831	CD101	10.5741038840279	0.000147639720709401	0.00424883841840814	0.793464834885096	0.563010202705271	0.784378659356888
cg13523386	AMBN	10.5730466091167	0.00014774951204777	0.00424883841840814	0.717960681476887	0.546808529328184	0.752166237397434
cg04273431	PRR3	10.566769375997	0.000148403114054958	0.00426318862438296	0.706127994654554	0.553561983630772	0.848297164810886
cg05244766	GSTP1	10.5559679160201	0.000149534838244975	0.00429122972853269	0.45087943975444	0.618398401440233	0.236135992012957
cg11884699	OR2A4	10.5521159460912	0.000149940596729722	0.00429637958318438	0.628645104348125	0.445951040447534	0.713845790948794
cg13060154	NA	10.5513077705829	0.000150025873471846	0.00429637958318438	0.67059573107415	0.240989669011073	0.707621230535109
cg04365980	CLEC3A	10.5432369441722	0.000150880259762523	0.00431395999354317	0.297877075638677	0.181374763290296	0.464823982206191
cg19756068	CYP2B6	10.5425555754081	0.000150952621429007	0.00431395999354317	0.637950533033102	0.298187064900482	0.675427632517779
cg26709720	B3GALT5	10.5355555140583	0.000151698124430431	0.00433077730387414	0.697051348894292	0.345458040220522	0.690345414519737
cg04675937	NA	10.5301459388667	0.00015227686364855	0.00434280387352607	0.665653858509362	0.733611756823312	0.904510821864613
cg24887211	C14orf166B	10.5039560938469	0.000155111408249592	0.00441473081457216	0.67813152811201	0.39172070747707	0.69688291754795
cg08516400	C14orf166	10.5038858310798	0.000155119086203511	0.00441473081457216	0.349067724361292	0.310241931125311	0.154913473180063
cg03599338	SUSD2	10.4947078903516	0.00015612540987685	0.00443879026142656	0.424933312343212	0.624288152343987	0.275963301131738
cg07935264	IL1B	10.4826791793024	0.000157454598852063	0.00447179796435917	0.358353723854585	0.20198093747785	0.540892802467788
cg24805239	DFNA5	10.4812735363164	0.000157610690454605	0.00447179796435917	0.303719137623058	0.0520293116272906	0.510208306148438
cg14437986	C6orf25	10.4657349327023	0.000159346957276517	0.00451641355372228	0.673700181843674	0.474376698194391	0.716186446526367
cg15569340	RBP5	10.4618896497332	0.000159779687497285	0.00452402897515413	0.145036209630161	0.261969800393244	0.0806297081137492
cg09037813	LRRFIP1	10.4558618105743	0.000160460493438518	0.0045386456287666	0.953367420831055	0.806140847822034	0.49574921304352
cg09676788	RNF128	10.4447008785961	0.000161729025065453	0.00456983919390887	0.433533573953905	0.387185437396153	0.192139536163546
cg18877506	PDPN	10.4180405060149	0.000164801585709923	0.00465189163839125	0.652164142399367	0.340243617391498	0.818893376381541
cg11304734	POLR1E	10.3980826835298	0.000167141382158118	0.00471311353492493	0.158478012048145	0.31531015397077	0.0770078219028868
cg17910564	VDAC3	10.3959168678944	0.000167397365677651	0.00471551026624951	0.663955812487539	0.445991961090999	0.782358397579628
cg21303386	RGS7	10.3799691488747	0.000169294867809665	0.00476409578005606	0.436149162039045	0.324578503920867	0.6793617695219
cg01618851	CD209	10.3752549009701	0.00016986005458674	0.00477512801773	0.554315434346348	0.272781258340711	0.732579257595547
cg15439862	DSC3	10.3692492154327	0.000170582914080173	0.0047905657886996	0.319129931683195	0.299647087413626	0.700856812316646
cg14433673	UCP2	10.3594005581065	0.000171775255921854	0.00481914344640171	0.116710015051315	0.338191330824539	0.0471665464797713
cg15149098	SULT2B1	10.354128441634	0.000172417090735563	0.00483223427673308	0.642072908482783	0.867428303077772	0.600752045432141
cg21825027	SH3YL1	10.350351068696	0.000172878486612691	0.00483689663886483	0.0898571572065638	0.31091655298639	0.0549284470953809
cg25221254	ACER1	10.349895448942	0.000172934226046875	0.00483689663886483	0.562617447463908	0.576583305691323	0.299392690985539
cg17720231	IGSF9	10.3252142498823	0.000175981766142101	0.00491714807159763	0.118560643162427	0.326219135449313	0.111108386836042
cg18712919	BRE	10.3153406333776	0.000177216514755918	0.00494663668414849	0.628114581703382	0.545580752193834	0.746566287938929
cg10238818	CYYR1	10.3051594155682	0.000178499168746731	0.00497740149211056	0.504488506686249	0.29247336079308	0.730956070219609
cg01242619	PLEC	10.2995447579827	0.00017921064310558	0.00499219304602596	0.132563698080585	0.325407629690974	0.0813473331910333
cg24919972	FYCO1	10.2937191389916	0.000179951967984511	0.0050029759067036	0.353456746690981	0.477081543074899	0.247361473035466
cg25234611	VWA1	10.2936518297473	0.000179960551869242	0.0050029759067036	0.0938090225039793	0.240491196529359	0.0634842286102613
cg06060661	MAGEA11	10.2921123862274	0.000180156991938831	0.00500339327662546	0.263841815235659	0.113027408454261	0.355963347698569
cg08319404	THRB	10.2889989791635	0.000180554958829138	0.00500940106095571	0.267135055951278	0.628763503101006	0.237265158309259
cg21372914	CLEC4M	10.2802725260517	0.000181675285157373	0.00503541810459299	0.567033695455384	0.319906519726503	0.716959975712403
cg11667754	CDH1	10.2641074766979	0.000183769739222165	0.00508835528942658	0.0308980919645433	0.323735113430798	0.0700164798903117
cg10981541	FAM57A	10.2581090242048	0.000184553313706753	0.00510492606359562	0.0864883093702827	0.0695109918180744	0.260963688014141
cg08108953	WFDC13	10.2516459464939	0.000185401471671077	0.00512042105192421	0.404156229211194	0.353139518434094	0.201181995861118
cg25299676	MET	10.2510124079822	0.000185484829605928	0.00512042105192421	0.232998649828572	0.223412775917467	0.582597701191773
cg04619381	PRR15	10.2442420280969	0.000186378081135424	0.00513990837090937	0.210414087956645	0.353450993857352	0.0465133426045058
cg25583174	FGF2	10.2428408587378	0.000186563502765983	0.00513990837090937	0.203521821400684	0.13175480532383	0.565349993923039
cg11932564	TNFRSF13C	10.2411175700108	0.000186791814668444	0.00514106253984664	0.167098880839471	0.526098697711693	0.174080866926502
cg14353201	ALDH3B2	10.2395657225495	0.000186997661616851	0.00514159672190382	0.645698936875534	0.386398774097761	0.58371082407085
cg20610181	CA9	10.2242835757623	0.00018903742828164	0.00519250418042935	0.399987145719155	0.469012115531853	0.710339139910083
cg08999895	SLC22A18AS	10.2210609066679	0.000189470516597396	0.00519922179773431	0.350597328072166	0.600956360979541	0.236213435953699
cg08003742	CXCL3	10.2178569573639	0.000189902112151553	0.00520588513808702	0.30610897659469	0.179618176583514	0.465180364611741
cg19761273	CSNK1D	10.2054162261854	0.000191587686425094	0.00524687707669439	0.0864889957267124	0.17267090313945	0.0460894141942563
cg25538571	NA	10.2003884202331	0.000192273303344567	0.00526042972186159	0.509758915806526	0.0465525301006318	0.481004972156099
cg22313024	UQCRB	10.1976280610012	0.000192650804311274	0.0052655340746247	0.284636813588949	0.151666754536999	0.35140090897423
cg06403553	PGK2	10.1944359785787	0.000193088308041556	0.00527226669224755	0.776753041534769	0.607506276887618	0.877505018770971
cg07737781	MLXIPL	10.1909542762537	0.000193566685098655	0.00527887988183563	0.150384433607686	0.284427264661641	0.0992131637086377
cg03617456	EXOSC10	10.1891224158986	0.000193818872729885	0.00527887988183563	0.413202724186806	0.445932876448529	0.201784626887729
cg12748258	HR	10.1883027850583	0.00019393181987523	0.00527887988183563	0.0562152523149417	0.356218655753851	0.0618276867321548
cg13398291	NA	10.1871110149045	0.000194096170867406	0.00527887988183563	0.181033613154482	0.256944765527024	0.680587090412444
cg22294908	ZHX3	10.1799806589734	0.000195082512635322	0.00530047835808561	0.870611804083382	0.877231933468639	0.735909823811114
cg06204948	MARK2	10.1573633750998	0.00019824579407156	0.00537792555473289	0.0939617483521434	0.558638135532773	0.55291117889994
cg02248486	HOXA5	10.1568164207097	0.000198322949059517	0.00537792555473289	0.212732035414769	0.192780528108903	0.587062979470336
cg03609102	NA	10.1412568415592	0.000200530959234858	0.00543245854005788	0.477717348923154	0.414993233273319	0.116567808148984
cg18833140	HABP2	10.1288139085553	0.000202315085847936	0.00546870319553048	0.659348193109383	0.370753227792792	0.338961280616954
cg02860543	IGF2BP3	10.1288061776317	0.000202316199461084	0.00546870319553048	0.132746546492486	0.231690579163679	0.43149510806918
cg21909391	NA	10.1277820763631	0.000202463774118378	0.00546870319553048	0.754371671132492	0.817439005166732	0.549838107642832
cg22136753	CSRP2BP	10.12365732718	0.00020305929153712	0.00547942186106722	0.132662359129399	0.380826495444914	0.12185078803775
cg08331313	SPARC	10.1094233576501	0.00020512837137141	0.00552984381786975	0.66576223253922	0.395948801142562	0.793380251262832
cg05909475	ETV3	10.081383262919	0.000209268730425212	0.0056359502418618	0.292369015412565	0.326384404551072	0.704092232142517
cg21949305	ADORA2A	10.0544177007843	0.000213332444580527	0.00573978746989442	0.755012554429627	0.636991925557915	0.887489516004836
cg10539808	KCTD1	10.0475917208246	0.000214374079244554	0.00576219138148763	0.798227139329804	0.501909698090462	0.806235875110782
cg26353877	APCS	10.041422573583	0.000215320032464606	0.00578198233233585	0.482419103329211	0.623583227544717	0.281046087619393
cg06942110	NA	10.0391164223599	0.000215674762524098	0.00578587412537895	0.604758589253141	0.871407353690339	0.371951844886239
cg03221776	MFSD3	10.0368050338025	0.000216030908039456	0.00578979628951614	0.0829784725445879	0.337833838484935	0.0668670180973283
cg25831111	COASY	10.0264065435301	0.000217640718932327	0.00582727742399585	0.451400088902581	0.214897170462459	0.65710369498243
cg24010952	BDKRB2	10.0221335940557	0.000218305834439654	0.00583601997845395	0.288090578460781	0.290850874677676	0.0914830802987233
cg10848367	SCGB1D2	10.0215907800383	0.000218390478561334	0.00583601997845395	0.453545647325361	0.14851352799946	0.562946729384441
cg23696886	PDLIM2	10.0104505368877	0.000220135199621578	0.00587059102998895	0.171611973223698	0.641436949223113	0.26757510853909
cg02518339	CYSLTR1	10.0100578246483	0.000220196967812952	0.00587059102998895	0.511530359866373	0.368129338998449	0.596866202572778
cg18365380	GGT5	10.0092582646128	0.00022032278323441	0.00587059102998895	0.636558380479729	0.509767094486126	0.661515932894854
cg12902039	OCA2	10.000349153788	0.000221729751693961	0.00590237750213906	0.411491978986156	0.453576086306567	0.744208607633173
cg13445249	DSG4	9.98668171246792	0.000223906366843733	0.00595457067002552	0.708812847118052	0.486576158833359	0.697450706098403
cg13350783	KRT13	9.97826701579616	0.000225257494408148	0.00598473138804229	0.879384330944742	0.746094162699109	0.868681993942308
cg06942445	NA	9.96577540130082	0.000227278898944017	0.00603262509632155	0.499429139434015	0.063262807311078	0.453072291804068
cg11566244	NA	9.96292300304008	0.000227743116579061	0.00603913429713205	0.554677129502475	0.240405550914578	0.698697495351723
cg21296230	GREM1	9.95876129285316	0.000228422189623979	0.00605132290629212	0.660248947404172	0.484293660845188	0.885893602401472
cg04452713	DST	9.95433062484842	0.000229147463606227	0.00606471089379322	0.40376910581448	0.17135753430942	0.561204923063753
cg12535715	HTRA4	9.94260039942181	0.000231079218106957	0.00610997380340714	0.857446418553607	0.904815109797862	0.590104774104898
cg19133618	CDKN2B	9.93790878558262	0.000231856575748307	0.00612465579117512	0.151988174500949	0.279459577237087	0.0540009216011378
cg27011042	MFGE8	9.93117498214936	0.000232977061491133	0.00614836497780141	0.087260981298073	0.0687981629788756	0.150411235671277
cg16155702	FGF21	9.89159720495328	0.0002396774969732	0.00631914532650757	0.876920183296127	0.71096673627431	0.892965090406815
cg12150401	TAS2R16	9.87732235556518	0.000242143108546089	0.00637805410456929	0.457179581362805	0.354439731156555	0.672782781910937
cg09208010	MMP14	9.86806647947899	0.000243755906007532	0.0064144087556066	0.580063459536781	0.307453726730909	0.774800662823867
cg25953146	C2orf27B	9.85959618754343	0.000245241608450887	0.00644395320088603	0.772089795029393	0.540193322866626	0.731958300970369
cg13319139	ST3GAL2	9.85900327010481	0.000245345959131566	0.00644395320088603	0.266074622512693	0.156066334227255	0.44315995812387
cg00840403	CHST4	9.84782714096583	0.000247321567199305	0.00648966144645331	0.250434028485989	0.130351992147053	0.43215439414973
cg16555388	TNFSF10	9.84551291699296	0.000247732716769262	0.006494270782379	0.24547015888596	0.52924354261482	0.163919287521002
cg14228238	MECOM	9.83660892313135	0.000249321257989974	0.00652730148994237	0.125163854233021	0.201688869620167	0.54788724819809
cg03391568	PTH1R	9.83580006821937	0.000249466087838105	0.00652730148994237	0.656679141564488	0.32313784451898	0.681271818936944
cg00592315	FAM181A	9.82916444336965	0.000250657540427449	0.00655225938379924	0.662325956875317	0.476829398087954	0.734854053523014
cg03700462	HOXA1	9.82535159215145	0.000251344828504405	0.00656400348531674	0.210735822985811	0.118918866977528	0.544275600573824
cg21706946	TMEM40	9.81945024485101	0.000252412446325816	0.00658564848133713	0.310168029295108	0.748137222163494	0.577033411570498
cg02882813	CST5	9.80120859099526	0.000255742479116594	0.00666263447674435	0.452819999039094	0.238589211951172	0.633484687253989
cg05389024	KBTBD10	9.80064371823466	0.000255846323550376	0.00666263447674435	0.455259483902208	0.332843917467729	0.520588076441002
cg08244522	THBD	9.7951459476489	0.000256859309664031	0.00668270381312702	0.508038779083619	0.219382557758134	0.140960504318842
cg25152942	MIA	9.79378441588808	0.000257110821098368	0.00668294271842677	0.420698939305874	0.548684959239867	0.696686033481184
cg20845050	ZNF7	9.78563330862034	0.000258621915100663	0.00671588999495864	0.136767876680052	0.254375779955371	0.0680013932572387
cg14833385	HLA-DMA	9.77972352023045	0.000259723275457094	0.00673440617053812	0.210060506133745	0.455833829210176	0.165559131259262
cg02189785	CLIC3	9.77918785759401	0.000259823343442329	0.00673440617053812	0.365253302530489	0.575694741119893	0.204307411881456
cg17998964	MARK2	9.77326718118579	0.000260932068884037	0.00675679304759057	0.0955225250893601	0.551240241283989	0.510379412970568
cg16504670	DEF8	9.76584657787721	0.000262328627182153	0.00678658431559982	0.859613067728615	0.889166676286056	0.650706426680905
cg09256683	CCL14	9.76441276832841	0.000262599365153966	0.00678722145474797	0.383233334207658	0.175117134820271	0.520797915647955
cg24070292	TPM2	9.76276086158019	0.000262911645431873	0.0067889301102249	0.390578833576486	0.163728339261158	0.498405367775693
cg06856528	TMEFF2	9.75088915430202	0.000265167291916311	0.00684077041765015	0.386880092485915	0.136363459226142	0.559146942844735
cg18919097	NA	9.74734861586602	0.000265843889720573	0.00685181569225604	0.562680595323802	0.719418228416194	0.272310376173765
cg02797569	PCOLCE	9.73225530865086	0.00026874842746247	0.00692020927409896	0.858857045432127	0.639253192817603	0.861749828088084
cg13282594	BGLAP	9.73089408539892	0.000269011996915606	0.00692053437587554	0.804683246186144	0.662198553635395	0.804463715547093
cg26045220	KIAA1324	9.72628474637474	0.000269906487009206	0.0069370746493382	0.291356966942758	0.352386866182088	0.0462796300017305
cg16719404	CD2	9.71155267722932	0.000272786196400295	0.00700456026473681	0.559753325889063	0.371234815662965	0.575753531288133
cg22724153	SPAM1	9.7043761612128	0.000274200561117621	0.00702658622482324	0.556326153122753	0.351383354161318	0.695947398036564
cg04765277	NA	9.70371542140826	0.000274331164102591	0.00702658622482324	0.901524667462259	0.869363919124611	0.588170116645593
cg05498681	SRC	9.70332510088675	0.000274408345932795	0.00702658622482324	0.594603839951901	0.866803844373854	0.497195468128437
cg23773532	GPRC5D	9.69779254421091	0.000275504783393198	0.00704811773322599	0.817151267905128	0.597794290866412	0.875738211967521
cg17213552	DLAT	9.69122690707778	0.000276811869844063	0.00707499327762703	0.0872909594492747	0.20494998257968	0.04741524537794
cg17982671	IL28B	9.68903792224697	0.000277249084841355	0.00707960672384712	0.83462764812063	0.606709934823765	0.846033956645611
cg08367223	SNRPA	9.68341427566107	0.000278375614586072	0.00710179713141044	0.488361129943283	0.639249317303528	0.316824152430428
cg02497758	MAFB	9.67192176317938	0.000280692625403272	0.00715428948555586	0.21241709733975	0.437607040658408	0.102602318631708
cg14356550	KLHDC7A	9.66697649678182	0.000281695806120451	0.00717322893923342	0.695438593612892	0.366296224396734	0.749836967020429
cg25283297	NA	9.66436115713821	0.000282227852083364	0.00717953585304876	0.29562779855247	0.592129054802898	0.218001768739396
cg15800421	CCR10	9.66320123569604	0.000282464152605624	0.00717953585304876	0.220358744649281	0.120878780693664	0.457924039276649
cg10895543	NA	9.65883847173059	0.00028335478376848	0.00719554164527361	0.862096473760979	0.609890402486431	0.892245157558966
cg01335367	C12orf34	9.65704849184073	0.000283721041481064	0.00719821424283788	0.872166076690235	0.670030671765788	0.941122220335729
cg07175883	HOXD13	9.65568234039375	0.000284000908552628	0.00719869214711799	0.271551503845057	0.160888513070811	0.574537547704298
cg15831515	ANXA3	9.65110153615516	0.000284941420054675	0.00721589943275282	0.4794102135172	0.540607507702561	0.679107544242798
cg18943599	SSTR2	9.64179197690486	0.000286862813625535	0.00725789236161928	0.245218941840976	0.198765517395205	0.0494804440287719
cg23173455	GGTLC2	9.63784969367832	0.000287680515067683	0.00727083363468559	0.356134389698172	0.639894177708033	0.48568377224104
cg02883621	S100P	9.6367858045175	0.000287901600155075	0.00727083363468559	0.649336910543711	0.805360463397957	0.443744702266195
cg19798224	SLC25A47	9.63005999642908	0.000289303375001123	0.00729482838790304	0.725642821889472	0.428840653930444	0.777384929873782
cg10599444	MMP14	9.62843828350925	0.000289642428864498	0.00729482838790304	0.482450961849558	0.243915673237221	0.685026054611154
cg14587868	TGM1	9.62766914047476	0.000289803379153419	0.00729482838790304	0.295451626735041	0.489147428229542	0.200327582801291
cg00839584	IL1A	9.62716092002288	0.000289909780010941	0.00729482838790304	0.522406960289579	0.388370172826014	0.746907270387457
cg26394380	SFTPB	9.61750213392841	0.000291939681448654	0.00733920923882497	0.64580077049453	0.360725196506331	0.677691053859481
cg13636404	NA	9.60362285564466	0.000294882481584507	0.00740245675736123	0.533712092807619	0.073775920490711	0.367117875048104
cg11086066	NFATC2	9.60310730942268	0.000294992384376677	0.00740245675736123	0.538118495764535	0.73111943417655	0.402059340941075
cg12901064	CXorf26	9.59333756130163	0.000297083145340471	0.00744142452675242	0.505807569536764	0.254075515781408	0.602858445402675
cg14127659	C22orf23	9.59332921797846	0.000297084937412228	0.00744142452675242	0.544052008367699	0.485331242534481	0.808544896035259
cg16616769	IQCK	9.5906033486065	0.000297671032205775	0.00744933913445632	0.487687379003204	0.580697446756568	0.811514921798697
cg13702536	GPR81	9.58838467616887	0.00029814896114262	0.00745453495049064	0.326009725658339	0.451174400644831	0.131560550041076
cg08124030	TM4SF1	9.58576316170408	0.000298714695787432	0.00746191474676249	0.107786047567167	0.115255170793335	0.434821455389428
cg01775265	NA	9.58330149692248	0.000299246950501274	0.00746844561169606	0.518983628631848	0.314285292304002	0.60867293338945
cg08694544	RTBDN	9.58124936017701	0.000299691411898767	0.00747277554913579	0.347751196097641	0.540069571732976	0.137225628918293
cg16184943	ZNF280B	9.57894799866303	0.000300190668297917	0.0074784627374164	0.444749366787196	0.261399524324927	0.715026592551948
cg12360736	MBNL1	9.5750672919269	0.000301034507079376	0.00748836283189068	0.64345004614268	0.495058007491675	0.803564432080701
cg13565215	DSCAML1	9.57462364456639	0.000301131132807555	0.00748836283189068	0.602166750070307	0.292481481547291	0.58007981877148
cg22220722	PLA2G2A	9.56890024581602	0.000302380576492073	0.00751265904369225	0.804204158391423	0.369464847364974	0.695169237389691
cg08942875	OCIAD2	9.56302916080204	0.000303667863553631	0.00753785089206305	0.0688509174723539	0.206330176677386	0.053441975389044
cg04515001	DCDC2	9.56166443115124	0.000303967908061325	0.00753851346089499	0.623924591900596	0.727075016251064	0.32166592172704
cg10409560	C4orf26	9.55441962554574	0.000305565895381999	0.00757133536643734	0.666074573881519	0.515973633020992	0.843321030786771
cg17031727	COG2	9.54992388456029	0.000306561911789569	0.00758919605326099	0.676267902187642	0.393417910460398	0.775746416826806
cg14957086	CSRP2	9.54497715040793	0.000307661746473818	0.00760959250605826	0.118426355078063	0.0507399951491923	0.369723873769874
cg12727795	PDGFRB	9.54202363956518	0.00030832037248187	0.00761669745618667	0.810162159598903	0.513772821953457	0.891718517474503
cg02608019	NA	9.54121308730086	0.000308501380033379	0.00761669745618667	0.116492158906736	0.433155181447728	0.122112199877892
cg06189653	PRR7	9.53454632701365	0.000309994358922676	0.00764671237063467	0.593780328800286	0.601893676136685	0.354670622484008
cg16456919	LRRN2	9.52686392318705	0.000311724107015486	0.0076825088679831	0.86527393643966	0.5395110077583	0.888065612429528
cg07099407	KLC4	9.5208592106085	0.000313083098177087	0.00770911221564973	0.0273015832712569	0.117931844689635	0.0322076229205926
cg11435943	SERPINB12	9.51811496381226	0.000313706228158606	0.00771756499568068	0.725670488995031	0.366588077976542	0.31869641336869
cg21010262	MRPS2	9.51666312453042	0.000314036415586905	0.00771880237883749	0.381420066536661	0.358421762793676	0.109383708952851
cg09665351	SHROOM2	9.50607309030999	0.000316455834446992	0.00777134372429132	0.43328802449945	0.497938522605154	0.224101801010699
cg26363196	ST6GALNAC3	9.50407487394515	0.000316914520319991	0.00777568384464833	0.344511689114095	0.159856798731543	0.530366691071154
cg17489622	C2CD2L	9.47511369212338	0.000323640673474021	0.00793365554939248	0.281196174546826	0.105413662658763	0.104743533375336
cg24674703	CD5	9.46792276826991	0.000325333640427288	0.00796807383277421	0.896704963368833	0.716728124078953	0.922419370881044
cg03256955	NA	9.46527827479038	0.000325958550312929	0.00797629538645072	0.0741306873778781	0.055143203332986	0.286197210837987
cg16426459	MLPH	9.45592202505423	0.000328179528302167	0.00802352396411096	0.228421190757043	0.332692901744946	0.0398873199565966
cg23555120	NUAK1	9.45246882324987	0.000329003217177777	0.008036537398874	0.897552298532989	0.67881645027088	0.932329429067795
cg19973135	MARVELD3	9.44666268334003	0.000330392999926015	0.00806334349730942	0.0604269248978828	0.226731024572436	0.0526881434105707
cg23163573	SULT1C2	9.44500766902325	0.000330790268441187	0.00806590099298944	0.511303346813494	0.226024235456555	0.564814815152333
cg24914244	RTN4IP1	9.44255770049861	0.000331379269434028	0.00807312499333183	0.475976483184721	0.606267747340063	0.787952569629326
cg02774439	HAND2	9.4382420459803	0.000332419457282269	0.00809131844036225	0.284066212544009	0.231861733122471	0.613782112643236
cg11757293	KIFC2	9.43566199744054	0.0003330429390304	0.00809934583119963	0.093647770436177	0.231211929012051	0.0728352714103202
cg17482740	DNMT3B	9.43424095830374	0.0003333868595472	0.0081005663547072	0.633162182344716	0.628432458671003	0.397973317867727
cg20691408	FADS3	9.42831034305927	0.000334826181707347	0.00811894497618613	0.302519308886803	0.449937865035126	0.154366249613861
cg19923326	NA	9.42729524288882	0.000335073186961702	0.00811894497618613	0.381351318738769	0.54173606506965	0.208899213317158
cg24935900	RAB11FIP5	9.42694114908308	0.000335159393504963	0.00811894497618613	0.0693744223754604	0.0480728692790512	0.149508907157463
cg20263942	GOLM1	9.42627823139403	0.000335320847337588	0.00811894497618613	0.316765543125833	0.223665281009166	0.605869372873153
cg01069256	FAM164A	9.41771337796143	0.000337414108657829	0.00816246165663651	0.169608418006096	0.0671580144801714	0.0732376555123009
cg26206598	PREX1	9.4059783482731	0.000340304253889077	0.00822516276402538	0.701387770565576	0.818900647566731	0.600119620215015
cg00117172	NA	9.4004006383025	0.000341686967075334	0.00825135129422379	0.427533785398297	0.34931904908539	0.785835897705892
cg22954818	APOBEC3A	9.39688740480294	0.000342560894832886	0.00826521816071858	0.791260186721685	0.574579197549822	0.824553387801726
cg26133068	SLC2A11	9.38691507485693	0.000345054229096169	0.00831809923952285	0.120987054874496	0.324227015735155	0.0856649163657444
cg06810647	CRAMP1L	9.37585172371812	0.000347842441548987	0.00837799026466198	0.606830001085567	0.403153273751068	0.743148446326497
cg26777475	PCOLCE	9.36413751972733	0.000350820234174366	0.00844233893373532	0.896999540649427	0.658637662765554	0.898464143507003
cg11976166	TGFB2	9.36175947940833	0.000351427970834141	0.00844505345090494	0.22147010585402	0.16885153249373	0.47521904008425
cg14564494	CBR3	9.36130014971173	0.000351545484140941	0.00844505345090494	0.422920837726474	0.343980912635933	0.170785609527814
cg24841244	CD3D	9.35955355737196	0.000351992699480602	0.00844843748152832	0.862712403970795	0.69174626103513	0.867360320940257
cg00850538	CRIM1	9.34952174458176	0.000354572830862335	0.00849024726528318	0.495080489897657	0.381670999602954	0.758849999176852
cg11825652	CAV2	9.34844026820083	0.000354852153123003	0.00849024726528318	0.178979050477851	0.277632749675419	0.497785609744368
cg14173523	FUT5	9.34758430868166	0.000355073391417637	0.00849024726528318	0.807575372536782	0.668278046702227	0.8609944350704
cg02912041	TMEM207	9.34741939729443	0.000355116032240631	0.00849024726528318	0.793476868766289	0.785984844558606	0.597349794908277
cg19108718	RFESD	9.3468087878489	0.00035527396272887	0.00849024726528318	0.184307713513137	0.275010838888441	0.0879335194380535
cg26813458	CEACAM6	9.3396226432207	0.000357138113805513	0.00852740684201595	0.722177093219622	0.508356351638075	0.840792103557025
cg23904249	CCDC86	9.31289420341562	0.000364161470090684	0.00867869133117708	0.502696844291575	0.462789009408938	0.783683341692302
cg20131596	PAM	9.31275170455923	0.000364199296651759	0.00867869133117708	0.670652409834323	0.348001462179956	0.741574837508418
cg19056418	TMC8	9.31192743808863	0.000364418179762965	0.00867869133117708	0.930292277688809	0.805742960607215	0.95135542084604
cg20083730	MT1E	9.30225116748186	0.000366997956814418	0.00873258813893704	0.599844259346266	0.277891678408392	0.763614976173073
cg19018097	SNX32	9.29894221052075	0.000367884504958632	0.00874613696357686	0.484285918547172	0.339495765799628	0.76154612261568
cg07307078	TUBB6	9.29236942508097	0.000369652122259152	0.00877521404009571	0.782359345835992	0.472367447482495	0.859005519605719
cg00779924	NA	9.29202885416553	0.00036974395222972	0.00877521404009571	0.855635662647052	0.812240640962866	0.565515303441727
cg08077673	MEST	9.28440331015514	0.000371806293038937	0.008809059081286	0.541673976070817	0.694037416341003	0.234727113762839
cg03852144	GLRX	9.28439384225264	0.000371808861071031	0.008809059081286	0.464915596740274	0.198329455432163	0.651320697776814
cg20520888	SPATC1	9.26524929421618	0.000377039461677147	0.00892531697350417	0.585838585696986	0.403945967305769	0.686131595499416
cg21878918	NDUFA4L2	9.25748273565788	0.000379183176932635	0.00896836505441526	0.157870980877847	0.365254304790731	0.076919707881407
cg22672790	GABRA6	9.25186077687183	0.000380742848295152	0.00899753750666984	0.297724718132074	0.124924948631203	0.511705565658536
cg10345936	SLC36A2	9.24786086425672	0.000381856584489562	0.00900899102217178	0.625705381504421	0.344658362034381	0.671487106603152
cg03395898	TGFB3	9.24777379624339	0.000381880865360752	0.00900899102217178	0.363226394643728	0.347073797125752	0.125724708667268
cg17602451	NA	9.24240119566335	0.000383382246305182	0.00903163714626316	0.634449057215023	0.59382831294971	0.250184325642537
cg18632631	TNK1	9.24199575064419	0.000383495797312139	0.00903163714626316	0.103955518645127	0.35581050791849	0.133107523812212
cg19947621	KIF24	9.24051830761196	0.000383909873591978	0.00903367448286652	0.619806538526284	0.793382292904577	0.493244249603733
cg06353720	IFIT3	9.23639555544226	0.000385067799452925	0.00905319673769205	0.264855815720057	0.244586101175781	0.483191202228172
cg25895922	MLPH	9.22890452715287	0.000387181051635367	0.00909104247582345	0.144963858908757	0.300580525420672	0.027521919094412
cg20869203	LHFPL1	9.22765691607138	0.000387534178175391	0.00909104247582345	0.233670757022337	0.317796241229483	0.206468726308731
cg14826456	ADRB1	9.22718982245338	0.000387666471519631	0.00909104247582345	0.505728959961984	0.779084401234417	0.878525480680762
cg00136477	C1QC	9.22100808012229	0.00038942173595371	0.0091244457384294	0.65048342986664	0.450596889791752	0.776974487840726
cg04663487	TFEC	9.21830586159766	0.000390191606968495	0.00913210311649427	0.202319165415196	0.31384808078296	0.17968280660484
cg14121103	ABHD5	9.21753744861273	0.000390410819288808	0.00913210311649427	0.0486056565644475	0.136964576252994	0.0432864845117077
cg12412075	LIN7B	9.21166771378306	0.00039208956468241	0.00916359831763687	0.232515830095548	0.358448585524298	0.034317900975178
cg10667970	FBXO6	9.20664025657597	0.000393533386503285	0.00918955438864319	0.359944934971492	0.409478671661721	0.150727740402516
cg12696750	DNALI1	9.19751411779226	0.000396168442785692	0.00924325999589155	0.382499529798967	0.275825723916564	0.140405631607791
cg10934032	RNASE6	9.19211132531047	0.000397737070847309	0.00927201431938045	0.600291563349604	0.203968337630119	0.473366702794494
cg21130374	MX2	9.18663462502607	0.000399333750382259	0.00929952142846766	0.808042895468458	0.625997510362563	0.84348852224821
cg23733753	CYP46A1	9.18575284993175	0.000399591445816745	0.00929952142846766	0.292739706995597	0.096076286666225	0.270366959214422
cg21614638	DAPP1	9.17371549022067	0.000403126664341439	0.00937388461147403	0.229370725423022	0.624052338351331	0.276114057991988
cg02387679	IQGAP2	9.17098530488541	0.000403933000467082	0.00938472138743149	0.562721023375341	0.86199895357913	0.399775433736528
cg19685066	ACTL8	9.16837278684356	0.000404706155050459	0.00939476964981612	0.577510045406182	0.440335396176957	0.828481174010071
cg08612871	GJB5	9.16275287496327	0.000406374545224765	0.00942556535593655	0.51159431512555	0.362208951021446	0.72099691020538
cg10791260	TNFSF15	9.13296146634486	0.000415338998470038	0.00962539403345101	0.0782978570362858	0.297498599657322	0.13070732580914
cg24125648	C15orf63	9.13022556393645	0.000416172497105241	0.00962878025934205	0.516927810563467	0.457931076920542	0.202244508966766
cg26928972	CSTA	9.13018978231503	0.000416183409570517	0.00962878025934205	0.495280570451766	0.428900143892895	0.704659598403764
cg25374813	SLC23A1	9.12359530624009	0.000418199643214198	0.00966731748580146	0.114223175498413	0.355369491350599	0.112353243950655
cg03534410	TMEM40	9.11861393020337	0.000419729411321614	0.00969455419215032	0.125600500740384	0.614132946396464	0.307497350482994
cg20707333	C20orf177	9.11544257478029	0.000420706357379096	0.00970480789767805	0.883783481502463	0.943031778403885	0.664171814042735
cg22264436	SOST	9.11488891167764	0.000420877157358146	0.00970480789767805	0.550182290589504	0.794519770948695	0.456477779744717
cg13043862	EYA1	9.10973189365565	0.00042247151822341	0.00973343319094836	0.212982644957749	0.109532625113018	0.080067138535164
cg02845923	C12orf26	9.09542945532105	0.000426926257600357	0.00982785670459319	0.769473241608736	0.768652851175601	0.617474119059714
cg05010623	ACVR1C	9.09046706537586	0.000428483270137865	0.00985547258036866	0.125776692440833	0.309346305538789	0.0842761184412489
cg21043558	BRAF	9.08661717443804	0.000429695289289069	0.00987292125183826	0.62197394621575	0.507330457663531	0.739348637982401
cg00729275	NA	9.085784561502	0.000429957880319739	0.00987292125183826	0.694770012534878	0.318806805759444	0.678802679165532
cg17179881	BIK	9.08159561142755	0.000431281533392654	0.00989507664550966	0.525182167152724	0.660832364854606	0.339779292780425
cg04761824	DEC1	9.06261891723701	0.000437331216461656	0.010025536398653	0.787127515451678	0.883179476428936	0.534326019039311
cg15700197	OR10J1	9.05696531868811	0.000439150569311539	0.01005888239242	0.196144441200985	0.356568964246503	0.143358573880464
cg03522910	B4GALT3	9.0553565045237	0.000439669730068405	0.0100624164446693	0.217019516572771	0.251534169795375	0.126840956620692
cg16003913	MPG	9.0436500980581	0.000443466632621037	0.0101408978394884	0.818266438346041	0.601014211788497	0.898362256117116
cg08355944	SLC37A3	9.03326866958705	0.000446862314418322	0.0102100819445141	0.0613242695101573	0.0465932155362439	0.164597063498152
cg04138756	SPRR3	9.02938382648703	0.00044813995801213	0.0102307978162736	0.566626562124604	0.257273346384068	0.608717618228826
cg00679738	FAM89A	9.02554629725236	0.000449405771182349	0.0102512095596913	0.0430412004489344	0.111837623442012	0.433733161598493
cg21091679	ELL2	9.02039314808978	0.000451111394475538	0.01027377830089	0.106823341478623	0.188405203511325	0.428513092756626
cg00903242	CHL1	9.02030617407735	0.00045114023940742	0.01027377830089	0.576608206290645	0.28324766682349	0.616635321227814
cg14880800	DNAH5	9.01421059601709	0.000453166623424355	0.0103114101821756	0.526638631717916	0.810952795823903	0.417849981625958
cg07011110	BTN1A1	8.9961714161118	0.000459219120457115	0.0104405151722723	0.721140350938183	0.792032692712373	0.605436756429309
cg27648946	RHOBTB1	8.99258932921428	0.000460430951489912	0.0104573307565577	0.353009061434305	0.447495534390986	0.158800706053251
cg08958913	LGALS14	8.99174485200258	0.000460717124853783	0.0104573307565577	0.536084969811857	0.303105105406804	0.56792179846016
cg23207990	NA	8.96606813470087	0.000469507257093504	0.010648084815892	0.603206913449772	0.427993006728407	0.797358134777094
cg01144251	KLK9	8.95405460011591	0.000473679672093596	0.0107338849605564	0.832467831806741	0.375979188121877	0.647995883582127
cg04113075	NA	8.95084163234706	0.000474802088896963	0.010750486048933	0.215670248456301	0.124337934710126	0.496185618636449
cg11277126	TRPC4AP	8.94881007683538	0.000475513218653257	0.0107577551632646	0.119946333127494	0.158482470944679	0.3495964151848
cg01993576	SLC29A1	8.94680117601736	0.000476217507538873	0.0107648577236943	0.786264232897473	0.718534504087603	0.475796077008669
cg00325491	C11orf75	8.93908007328159	0.000478934517060604	0.0108174087727251	0.629139001755079	0.380732087548995	0.625257543463013
cg22236626	NENF	8.93360106112477	0.000480872323393665	0.0108522888171444	0.162314842326375	0.112626825361667	0.283382179261817
cg14667273	VWA1	8.92323028248155	0.000484562595774559	0.0109225187140312	0.379343988606866	0.822058681188687	0.75390553207441
cg24950749	SDCBP2	8.92263201388663	0.000484776376313518	0.0109225187140312	0.613568261992744	0.815079766786563	0.807508945258081
cg18886444	USP4	8.91986414722141	0.000485766701099643	0.0109358972105518	0.190008200645558	0.386619497754523	0.576037273856987
cg10536916	HIST1H4L	8.91743911786367	0.000486636090027094	0.0109465335161233	0.708238185938613	0.585376584277076	0.793969129609697
cg04968426	PPP1R14D	8.90886645515214	0.000489722438580496	0.0110069807752021	0.919559006927382	0.71665483951632	0.920593932664743
cg26981881	DEC1	8.90381362313356	0.000491551098523596	0.0110390848494167	0.599126399261296	0.694684831256302	0.424079926448126
cg19586576	GJC1	8.90029315858352	0.000492829378765094	0.0110587864992545	0.0644683348344334	0.12169946272136	0.383058464694602
cg01851208	C10orf58	8.89511098910586	0.000494717316890419	0.0110839957082903	0.098307715511944	0.238840199730571	0.0642452364152818
cg05190718	CASQ2	8.89500326069791	0.000494756643589286	0.0110839957082903	0.702742042631298	0.306861637233977	0.60665329170178
cg23679724	CTSZ	8.88514809156904	0.000498368101958435	0.0111558405160793	0.678436631593961	0.464460424364987	0.83616714490283
cg23660082	CST1	8.87593064594677	0.000501770678465047	0.0112228968132271	0.392909095246289	0.273675425511829	0.602269449545442
cg24642820	NUP210	8.87142215470661	0.000503443756299819	0.011251192796788	0.87011820400407	0.640538438884309	0.878732742115304
cg02609880	BCAN	8.86376100824181	0.000506300086103571	0.0113058654045055	0.720106907062386	0.52716643182144	0.786500567666157
cg14435807	LOXL1	8.86185930749411	0.000507011710749579	0.0113125962451876	0.595345991084733	0.197309874889703	0.626757045291059
cg07928641	LAMC1	8.85829234641844	0.000508349289628971	0.0113332713899659	0.0463369243073204	0.0424574785620057	0.265863217904619
cg21144270	STK25	8.8557563853513	0.000509302484174916	0.0113453504915798	0.255038606246114	0.550337606232372	0.185870924097897
cg04833050	LHFPL2	8.8543776470529	0.000509821491873444	0.0113477458457513	0.689396469714478	0.748614782823342	0.437165326052467
cg17812431	UMOD	8.84867383785903	0.000511974466362166	0.0113837666157246	0.475936749299398	0.299693998662089	0.612203970459152
cg09935228	NA	8.84594477360621	0.000513007928119861	0.0113837666157246	0.911414456958519	0.779930268035043	0.915408001892678
cg13479669	CDKN2A	8.84573447853171	0.000513087654150946	0.0113837666157246	0.15334626940056	0.320616200257792	0.075605482355713
cg00931491	SULT1A2	8.84465737328111	0.000513496203034347	0.0113837666157246	0.220043847998085	0.507094238044993	0.283012765392385
cg03167883	NA	8.84420592670423	0.000513667538517514	0.0113837666157246	0.434671614414978	0.081116779654637	0.443932941321458
cg27226618	ACP1	8.84355020573401	0.000513916507236822	0.0113837666157246	0.402988773215848	0.558752996545817	0.315958615793127
cg08700306	LRP3	8.84124486289736	0.000514792812529743	0.0113940258298116	0.337581819259086	0.22344822944424	0.0859794738557348
cg15551881	TRAF1	8.83480700228124	0.00051724820598517	0.011439190877834	0.901425476966336	0.761882939585784	0.89096025510695
cg02859934	NAGPA	8.82738468678489	0.000520094191497373	0.0114883792610759	0.442607398746924	0.495823441978806	0.162212382189491
cg01656853	FUT2	8.82683522249787	0.000520305522412206	0.0114883792610759	0.347004423620467	0.638157968956216	0.254179197218673
cg19094438	BCAR1	8.8211513375427	0.000522496863443975	0.011522703481514	0.54121145737695	0.268869486817426	0.663189651320285
cg14120436	GNB5	8.82063682011177	0.0005226957014785	0.011522703481514	0.77676485913878	0.632789167780939	0.785084892028972
cg13098960	SOX15	8.81793901648587	0.00052373957101636	0.0115364935219562	0.243331459177333	0.258821649203152	0.572991141069192
cg22199080	AGAP2	8.81385864132831	0.000525322524299595	0.0115621265563721	0.196472017112431	0.316799866996096	0.102516832087579
cg00756887	PVRL4	8.8099094337604	0.000526859330491918	0.0115867038407545	0.599453055850454	0.761827009707799	0.519610366545795
cg20692569	FZD9	8.80826095597614	0.000527502206399222	0.0115915982853209	0.437538298503746	0.798384676918953	0.806826117662765
cg03243946	LDHB	8.80395175500971	0.000529186571557084	0.011619352922294	0.219694487142025	0.119585723377351	0.506298219955187
cg01716061	CDKN2B	8.78899779554423	0.000535075233594134	0.0117393037327439	0.155464634131944	0.26720001691209	0.0713289634496125
cg09113530	MALL	8.78167854992713	0.000537982250743111	0.0117936999292476	0.536680464263728	0.79278381498055	0.743441587432738
cg27631817	OFCC1	8.77600817909828	0.000540245665485796	0.0118339118052163	0.805731147133051	0.612302890795266	0.804048924355994
cg20166532	S1PR1	8.77052607271628	0.000542443348001475	0.0118726211517339	0.339055219649986	0.166449363085931	0.521838228653059
cg06509940	CD80	8.7664485689422	0.000544083977257692	0.0118990863797087	0.784444896221998	0.54319383756711	0.811307144501121
cg02800334	ANXA13	8.75432371149638	0.000548993105206922	0.011996934909189	0.664409401490241	0.667692668826682	0.467593675366637
cg00204262	ECH1	8.74208224743262	0.00055399619265098	0.0120966801274178	0.742519573012565	0.817682685264426	0.589379420575526
cg14652095	HIST1H1A	8.7384647536911	0.000555483721216637	0.0121195649238231	0.655734160377955	0.725592753929201	0.928317949647699
cg15422147	SERPINB5	8.73457817732923	0.000557086527108561	0.0121412464540887	0.0911691838722769	0.374795445421254	0.144097280017158
cg02554564	NTF3	8.73392112604823	0.000557357966889415	0.0121412464540887	0.482491464172831	0.283139810012225	0.182598808005792
cg21488617	DNALI1	8.73258071916075	0.00055791213982858	0.0121437261185419	0.852722162266005	0.756494098431835	0.546569057640461
cg24459209	PRG3	8.72516452784108	0.000560988635803398	0.0122010604086641	0.507392211654989	0.453506008039862	0.226780039738873
cg23158811	PBX4	8.72351848511692	0.000561673861257659	0.0122063370730999	0.138126588198962	0.0907300099403799	0.42610884183215
cg04653308	PPP2R4	8.70545748204599	0.000569249838656111	0.0123612378350065	0.306011443304222	0.45715796349483	0.192761362601937
cg17095797	FOXL1	8.69611242164311	0.000573211416428074	0.0124374700568477	0.674773053523655	0.74416646960465	0.411123046886829
cg05475904	BCL10	8.69458869378179	0.000573860071971675	0.0124417555541154	0.911116016054401	0.921203280012875	0.685111044222858
cg13066963	ESPN	8.68982180897636	0.000575894283205922	0.0124760507009057	0.605861623212873	0.743748806166422	0.317370950228988
cg04743872	PID1	8.68381324683576	0.00057846905365407	0.0125219933765086	0.440116558899065	0.203405081450905	0.596501910907199
cg01401376	NA	8.68183488571188	0.000579319432205411	0.0125305657265575	0.273069055583947	0.158199623405963	0.537807199672444
cg03242666	PMP22	8.67609067506807	0.000581795898206419	0.0125742690287905	0.501877061284141	0.509559077486087	0.240759707816265
cg08649013	SLC2A9	8.66424911727218	0.00058693587874323	0.0126754249522167	0.758061851159689	0.377273340742329	0.463398233769909
cg15241708	CNOT6	8.66109944869615	0.000588310968075662	0.0126951798729191	0.393613546269948	0.71693344297121	0.339847804753402
cg15731815	NA	8.65947243030759	0.00058902260729506	0.0127005984863043	0.910745104666101	0.953360615786213	0.570365720722408
cg08285151	HDAC9	8.65647900104424	0.000590334238569753	0.0127128258804735	0.517320922164626	0.419755525018101	0.682062554014875
cg21513553	COL6A2	8.65607466783621	0.000590511638004443	0.0127128258804735	0.253073345776446	0.15249859202803	0.581417340955897
cg08831594	TSPAN15	8.64813290086661	0.0005940073149435	0.0127734107228842	0.136874467716299	0.329954644748497	0.0556067433049711
cg07193504	SRP9	8.64757847336647	0.000594252155974341	0.0127734107228842	0.546009089566016	0.476929116111888	0.255848893635829
cg16993794	SLC2A11	8.6416063691276	0.000596896163817495	0.0128171794216007	0.0749821476726474	0.241499031415374	0.0790076581008928
cg06616245	GLI1	8.64009028875698	0.000597569317596118	0.0128171794216007	0.309780179251756	0.146501386602482	0.368642069912936
cg21979032	CYP8B1	8.63983516548472	0.000597682672281475	0.0128171794216007	0.91378554963529	0.618237179739371	0.857099789516391
cg18170080	ESAM	8.63548932795426	0.000599617024572508	0.0128486700106143	0.338521591707818	0.487085761475925	0.157594934157299
cg04311964	LYPD2	8.62913150173625	0.000602458659421287	0.01289953797323	0.895249417314212	0.595755130358706	0.849058948498845
cg09644722	MARCH10	8.62745367807851	0.000603210896938745	0.012905624604947	0.742338300656491	0.679144087797005	0.382797531953591
cg05556202	TM4SF19	8.61287983638169	0.000609786185637682	0.0130361887035008	0.703040727626917	0.511851960869792	0.893444894822927
cg02630694	CDC123	8.6114279151589	0.000610445319939363	0.0130384282057352	0.106682891640035	0.0928242310569401	0.18346639022739
cg14430151	METTL19	8.60835568508669	0.000611842475890511	0.0130384282057352	0.904129798274602	0.927071173196249	0.64400389873498
cg12894126	UCK1	8.60792563341347	0.000612038315358547	0.0130384282057352	0.276301504393418	0.391893271979245	0.151665193866764
cg27653134	A2ML1	8.60791761346917	0.000612041968147205	0.0130384282057352	0.261151059639457	0.488536054790052	0.613444975677648
cg21263196	BCAM	8.60745028120382	0.000612254859903805	0.0130384282057352	0.0913567139296746	0.249661257970088	0.0427754250522107
cg10241097	UBL4B	8.60328507515871	0.00061415571182153	0.0130664020771508	0.816464907941867	0.555123848463283	0.786833987153432
cg06268694	CELSR1	8.60249701316449	0.000614516045183282	0.0130664020771508	0.490393429502861	0.636699686729648	0.187604206522729
cg15210427	CST9L	8.59339220431977	0.000618695106101787	0.0131451260678544	0.307636810825554	0.0577020732928965	0.465228178667625
cg23978322	FHL5	8.59100124714702	0.000619797435480565	0.0131584092961378	0.67698869903006	0.506524963900645	0.753713246219507
cg02732509	CTDSP2	8.58755191586463	0.000621391318761913	0.0131715575070717	0.573758420038479	0.563568628264181	0.288007474101347
cg16080552	TACSTD2	8.58729498421613	0.000621510213400943	0.0131715575070717	0.215637567437905	0.552184076244357	0.184656698401068
cg06958211	PAK6	8.58581949262843	0.000622193452550183	0.0131715575070717	0.632015843328942	0.597969751194613	0.830058188858519
cg03019000	TEX264	8.58391729665704	0.000623075433631536	0.0131715575070717	0.788727204557454	0.79623111227836	0.553268494973121
cg00245878	ZNF117	8.58283077082588	0.000623579800611151	0.0131715575070717	0.360507264978482	0.538343714547895	0.671358924400212
cg16708623	TRIM2	8.58277634373079	0.000623605076917458	0.0131715575070717	0.259079313695081	0.557343806404024	0.379568502515682
cg05512756	UGT3A1	8.58244273593413	0.000623760029887432	0.0131715575070717	0.223045702415375	0.136050813354462	0.426454859748706
cg08594695	AQP4	8.56675866856207	0.000631090288189393	0.0133161499370215	0.7975052496902	0.530799183510865	0.794169045615037
cg20573420	ZNF792	8.55864541178396	0.000634917280128101	0.0133866580667987	0.790942150483709	0.533413175440279	0.784641992979852
cg26776077	NA	8.55521409736306	0.000636543072409907	0.0134106836141485	0.80006368582082	0.73463748704843	0.480736996191802
cg07369274	DNASE1L3	8.5517150424371	0.00063820541975151	0.0134354420350436	0.160463928112262	0.477413245496325	0.439236789642121
cg10319505	RASEF	8.5416775611131	0.000642999170790221	0.0135224547660825	0.137815213326606	0.296878114446001	0.0454068534606338
cg07061145	DNAJA4	8.541009951796	0.000643319336177394	0.0135224547660825	0.760980715051099	0.609765447034425	0.784992786790846
cg12681402	RPH3A	8.53181414716633	0.000647746275981784	0.0136051384607964	0.343051313198712	0.202061908052982	0.185418383243628
cg03495868	PTGFR	8.52602821836443	0.000650547898958144	0.0136533863365156	0.171945156392338	0.046289975867732	0.338915490756665
cg14150666	CXCR2	8.52502790024214	0.000651033542407645	0.0136533863365156	0.833333180612321	0.495916285786468	0.77538576566386
cg19623751	CEACAM7	8.52161581357434	0.000652692911189417	0.0136777850340287	0.382335004564303	0.204177942887185	0.568221494945251
cg23217005	MT1F	8.51855195068874	0.000654186679463515	0.0136986790024638	0.20532597400417	0.419613611010539	0.12371720616486
cg26420196	GAS6	8.50497209055321	0.000660850385110397	0.0138277176939109	0.204389240667327	0.118625513492023	0.454317271151987
cg25310567	GALNTL5	8.49974262373948	0.000663435301646212	0.0138712803250942	0.312328983328531	0.163272108893276	0.402066816162291
cg15568167	SAMD10	8.49540476046369	0.000665587477859388	0.0139057359578835	0.049851762090945	0.300240964273386	0.0402132950094659
cg13051968	RNF144A	8.49336269461458	0.000666603135314211	0.0139164127673697	0.0310451343579767	0.263729367016705	0.0300547981987367
cg23424268	GCHFR	8.49118668075512	0.000667687188140624	0.0139285002076718	0.316151028056037	0.285712950416282	0.0390737550000103
cg19250907	CPA6	8.48604063381553	0.00067025816135109	0.0139715643036586	0.729734620918185	0.501615495656912	0.807007268923935
cg13958426	C1orf114	8.47954157984219	0.000673519817738856	0.0140289497987932	0.629569490928043	0.404590567479986	0.787272121814896
cg01114088	CYTL1	8.47714427620436	0.000674727107155216	0.0140434899329257	0.530175667002498	0.453718695673935	0.803931679638772
cg05436231	CD164L2	8.46741333507262	0.000679650793752144	0.0141353013499974	0.207390125267777	0.716093313266309	0.276745292644297
cg06745740	HGF	8.46550923948984	0.000680618595949243	0.014144762350481	0.37879864768612	0.581979973890256	0.250210522269019
cg06521280	PLAU	8.45640597318879	0.000685265393356458	0.0142306092002895	0.48139917589668	0.25010165405412	0.630439105227737
cg04349727	KLK5	8.45284696005225	0.000687091065121607	0.0142540658958085	0.736185184431713	0.312509109937487	0.545310144617639
cg13573276	SDR16C5	8.45218991715786	0.000687428662028622	0.0142540658958085	0.37719789751004	0.250049217440299	0.0626561950072507
cg18110535	LPIN2	8.44714275775304	0.000690027714895347	0.0142933783927611	0.400767567379028	0.111940308707147	0.302043494112836
cg00890257	DEGS2	8.44640818495014	0.000690406836818576	0.0142933783927611	0.267404592912297	0.407889894696293	0.0443763640586893
cg13084335	CRYAB	8.44549305931388	0.000690879447296777	0.0142933783927611	0.0412037562342037	0.110039614208723	0.291413417539292
cg18992201	DPPA2	8.42485232401589	0.000701629068520727	0.0145048923925522	0.651714206094816	0.790889095092226	0.433084830163317
cg19764407	CDKN2B	8.41007760336151	0.000709430399922142	0.0146551846959197	0.114853309601751	0.184323925808121	0.0650888247654883
cg18493182	LYPD2	8.40611155846371	0.000711539865772336	0.0146877592951119	0.898943315740354	0.612695356640488	0.849073263428115
cg07141002	H1F0	8.39671507686837	0.000716563756226791	0.0147804003509517	0.42951838147975	0.588625705216536	0.200411947349842
cg18624866	SMS	8.39189130770351	0.000719157131554047	0.0148228067070235	0.466646818887719	0.313777921072345	0.57055387700258
cg03079681	CDKN2A	8.38676231560662	0.000721925311262184	0.0148686352702294	0.171210017012151	0.272710354722656	0.0627320649958119
cg07789083	GPRC5C	8.3857760317229	0.000722458889771098	0.0148686352702294	0.299165507772436	0.211102578361025	0.0517397278549673
cg25017250	APOC4	8.37619088238321	0.00072766585585164	0.0149646301063956	0.590818264881914	0.425702759854205	0.610754900447292
cg18085517	TRPM1	8.36865714830686	0.000731785810730371	0.0150336188525474	0.829015461769922	0.535056358801249	0.819031965305026
cg06043114	TSPAN2	8.36806485286526	0.000732110744759272	0.0150336188525474	0.20162329611983	0.174854107176178	0.573917279996715
cg26864028	EPOR	8.36538443058654	0.00073358310484253	0.0150440425808787	0.522768862531773	0.532979195670538	0.159180206753474
cg23851011	S100A16	8.36515480867802	0.000733709379624405	0.0150440425808787	0.237930898378357	0.525094457142105	0.188611266169361
cg25032865	KLRG2	8.36318305233265	0.000734794628207047	0.0150551012308276	0.751270159466188	0.61113087723676	0.767173734082247
cg24762359	ATP12A	8.35993834058917	0.000736584142731788	0.0150805623520841	0.0823781157338492	0.272168005836387	0.079859315510722
cg02813121	S100A12	8.35683464841525	0.000738300123822502	0.0151044813166001	0.835165669692392	0.556516728214481	0.794577266733005
cg12263485	CBX5	8.35159821270365	0.000741204694455311	0.0151526635016224	0.118391268618648	0.0933361935492239	0.0768448107394847
cg20357806	PPBP	8.34988682324326	0.000742156550435301	0.0151608839614109	0.824620004228214	0.84702626741813	0.587689458399076
cg04491443	PDILT	8.34770226818337	0.000743373423212546	0.0151745020468953	0.628810652544817	0.423896507243074	0.816011086163388
cg17542495	GJB1	8.34144238573591	0.00074687189946845	0.0152282242349162	0.493565050050318	0.291431789755817	0.586257915604681
cg14787704	SREK1	8.34101824606036	0.000747109557975258	0.0152282242349162	0.68171717103252	0.703562410878343	0.533185127919668
cg24411312	ST14	8.33584437668259	0.000750014975296246	0.0152761543491284	0.838317178489009	0.729754304259134	0.858169677204483
cg03996822	RASSF6	8.32743616541792	0.000754761746401899	0.0153579824408254	0.369116232627384	0.579569344906385	0.233909518871276
cg17100200	GUCA2B	8.32615879443144	0.000755485602395069	0.0153579824408254	0.942291479238255	0.786396251350749	0.943576090351233
cg25587233	PPP2R4	8.32577509736542	0.000755703175436946	0.0153579824408254	0.418611186016778	0.637322058616396	0.272029605033203
cg13263114	NA	8.31467608558174	0.000762025087530047	0.0154750573371897	0.106008811585552	0.155397184353408	0.0708138215858378
cg10305797	KRTDAP	8.31008605561777	0.000764655586052634	0.0155170505902572	0.447915738544954	0.191183667146428	0.585884280595824
cg11214889	CLUL1	8.29214756586224	0.000775026856105658	0.0157159489982955	0.0425594005850716	0.230877598790709	0.0509517270960633
cg26851800	SPINK14	8.29031863340187	0.000776092453219148	0.0157259938830843	0.640910051987548	0.501730480420939	0.738218953759511
cg07057831	STX2	8.2880363784001	0.000777424308451345	0.0157414152558526	0.294801201709277	0.153624424826836	0.0800979032826495
cg27637521	SOCS3	8.28289093759121	0.000780435760173703	0.0157907977946224	0.603317698330538	0.296877445238895	0.774437337665539
cg05565537	GALNT6	8.27541973399438	0.000784830014141527	0.015868066077709	0.896056745753775	0.747842355424571	0.90424210210118
cg10189695	GPR78	8.26949438320746	0.000788333352824108	0.0159272213950061	0.214065431482073	0.46964401878593	0.0992925286043053
cg03940103	CYP2S1	8.263999969634	0.000791596434277168	0.0159699971386018	0.136562328708331	0.323104720890701	0.0890196751389817
cg08445039	FKBP9	8.26272826102137	0.000792353690054327	0.0159699971386018	0.0459699980918722	0.0354611026583287	0.14832394731878
cg09702010	KLK11	8.26229852143203	0.000792609754463033	0.0159699971386018	0.527937294305957	0.184527504565744	0.389658407546058
cg00718440	CDKN2A	8.26203483242778	0.000792766918657838	0.0159699971386018	0.178469410624435	0.26342901910494	0.0610445975844417
cg22986077	RSF1	8.25979283380593	0.000794104506913297	0.015985265760332	0.604685864431528	0.606108574898993	0.715393780809465
cg06208111	ITM2A	8.25777326131873	0.000795311403827347	0.0159978832200952	0.456825473698451	0.369731194580027	0.632973154277329
cg03160740	VIPR1	8.24901141184826	0.000800569618367536	0.0160919161336297	0.226547332662361	0.348066143549482	0.127890246746388
cg06066303	MS4A5	8.2450736695305	0.000802944523041829	0.0161278980746159	0.739635855741561	0.481261803763109	0.81581187482432
cg09421562	MPO	8.23881087598834	0.000806736800980212	0.0161922761990046	0.66990194588194	0.389238267410323	0.66078311446502
cg11065385	B4GALNT3	8.23758049868459	0.000807484011670881	0.0161954865991706	0.137028693514593	0.346491068922973	0.0801799981737201
cg24711914	DSG4	8.23176614015897	0.000811024833050313	0.0162546823007715	0.637998939116052	0.463029695754768	0.649176205640125
cg09916853	TSPAN33	8.22714554219577	0.000813850192050818	0.0162994630329539	0.13315079122629	0.305992626584766	0.166923701333476
cg04325632	ADRA2C	8.21852197484168	0.000819150660237594	0.0163937132859451	0.150521185163374	0.139366996345348	0.352905117515526
cg18234011	IGF2BP2	8.21111755837172	0.000823730421890824	0.0164604194182601	0.0506525464252056	0.125350805728395	0.302216402359047
cg23091824	SLC12A7	8.21032376159531	0.000824222976983973	0.0164604194182601	0.304398740290209	0.484435602075853	0.165017950906726
cg02265318	MOSC1	8.21024092812652	0.000824274393234359	0.0164604194182601	0.380496588866405	0.45972392494953	0.152439286056352
cg14456683	ZIC1	8.20790500447431	0.000825725717970071	0.0164774702244418	0.508030325609569	0.480370594478776	0.820323408616094
cg26920757	SH2D3C	8.20387278400051	0.000828237219197543	0.0165156370434055	0.677057210902893	0.504629026042532	0.747234078493763
cg06941093	GLIS1	8.20210618293022	0.000829340062405359	0.0165250917989808	0.818989815418828	0.554791539214055	0.783494908050039
cg26673943	CDKN2A	8.20119451825455	0.000829909788294598	0.0165250917989808	0.205031523682108	0.311454788500048	0.127002851860864
cg11594137	S1PR3	8.19185123130191	0.000835772196268605	0.0166135661936049	0.78031276578965	0.498743830537298	0.452992887435076
cg03733371	LIPH	8.19141364407561	0.000836047812069455	0.0166135661936049	0.198765457682902	0.440461677256788	0.165136664007685
cg25677709	NDST1	8.19123502870221	0.000836160340732598	0.0166135661936049	0.886109631450671	0.884674435765927	0.825805356910068
cg12259256	TMEM101	8.18159168976637	0.000842259138159448	0.0167176124778728	0.0666971799493737	0.0629788218305417	0.360590849545586
cg22775000	TMEFF1	8.18059795027584	0.000842890238814959	0.0167176124778728	0.293361179929588	0.213547151951629	0.603500885656649
cg16957313	DUSP1	8.1792108255485	0.000843771991631531	0.0167176124778728	0.300068674704857	0.166810716795278	0.486953475451979
cg25894551	FXYD2	8.17913257355501	0.000843821762607836	0.0167176124778728	0.783598311847824	0.501186838346773	0.823420667024513
cg08366126	FUCA1	8.17605856105913	0.000845779358616039	0.0167443669432255	0.117739396075177	0.319982421400594	0.0992936371641227
cg19764555	AHNAK	8.16823152872009	0.000850785129384743	0.0168313861536388	0.567257024877658	0.419192532098877	0.180398493196324
cg06800962	TM4SF1	8.16445151353378	0.000853213657552991	0.016867330643725	0.157967870993844	0.291852823054252	0.130587906676265
cg20795913	MLX	8.16232357139043	0.000854583956659666	0.0168823183071349	0.625474495700783	0.719158695587644	0.47394310444371
cg07664183	HAUS6	8.15747425772568	0.000857715254169754	0.016932048159981	0.30951234915564	0.542132904989239	0.248841080476102
cg13998293	TRIM63	8.14005071234199	0.000869064784635604	0.0171438259160806	0.385240152415755	0.278105917163776	0.530026411730352
cg15239123	SMOC1	8.13902130786166	0.000869740195821636	0.0171448857186341	0.163382702290946	0.218883506878705	0.523323576381247
cg25182523	NA	8.12217401131163	0.000880871925795625	0.0173519185497084	0.763542492784591	0.856251618112939	0.581278221521901
cg24638647	TMEM101	8.11622400613537	0.000884838666017435	0.0174176165106558	0.0891842833468209	0.0682926989545291	0.37438669424871
cg03160508	RHOD	8.10967198981194	0.000889228252272631	0.017474878743443	0.223431290360648	0.522913168867229	0.133123419517962
cg26350286	ESRP1	8.10818660585657	0.00089022654474246	0.017474878743443	0.058747827267146	0.196053565392909	0.0624982035677107
cg08878744	LCE1B	8.10805320608601	0.000890316256684163	0.017474878743443	0.164393767988704	0.0559262194308979	0.376980165226563
cg06213598	ABCA9	8.10788472888297	0.000890429571791127	0.017474878743443	0.571079789479425	0.683955067922435	0.397080567701274
cg02672493	TMEM22	8.1071618635646	0.000890915929845558	0.017474878743443	0.806648856045567	0.500603218010808	0.823150873570274
cg19868730	POPDC2	8.10514132930636	0.000892276851038387	0.0174891336161597	0.771581790444135	0.835604078771243	0.572844528702906
cg17683775	PTGES	8.09865471380653	0.000896660509438942	0.0175534659204215	0.778247800802931	0.60673375620544	0.802586468177417
cg03963654	SCOC	8.09840159407413	0.000896832021244247	0.0175534659204215	0.880393470295869	0.769015592214031	0.86722489864551
cg10301990	UBXN8	8.09647868143168	0.000898136085282936	0.017566522666619	0.208990152696709	0.323443979262116	0.11234305801356
cg06150803	TNFRSF19	8.09314701792491	0.000900400193830453	0.0175983249790618	0.404575476831066	0.468890001385227	0.234937205738905
cg12992720	LPAR2	8.09134371522478	0.000901628144654199	0.0176098448819217	0.391748228710085	0.60556920369437	0.331789173077022
cg04940435	DNTTIP1	8.08283761206449	0.000907443863085562	0.017710889494815	0.349078157017749	0.420462195756871	0.205722490221425
cg16112129	DRD1	8.07885828880229	0.000910177952022199	0.0177516885154655	0.572239063249361	0.519478038317533	0.836255404228917
cg05949173	IL1F10	8.07620281888687	0.000912007220572289	0.017774795144129	0.685456566491981	0.475974751602043	0.652976871079274
cg21731286	TAS1R2	8.07166850185204	0.00091513961016152	0.0178232487069452	0.839382802868799	0.628918179249322	0.863472018378249
cg01479232	C20orf54	8.07018393680504	0.000916167604515249	0.017830677626903	0.251002251918187	0.545179933967548	0.271151747388193
cg14822966	SLBP	8.06805908841782	0.000917641056144409	0.0178467595531386	0.0509505637175155	0.125748697405138	0.05317446966372
cg06543018	RBP1	8.06626888879052	0.000918884362138515	0.0178583459753742	0.385362329333014	0.343498502809623	0.634142753746668
cg19033555	DEFB1	8.05887561520992	0.00092403762772928	0.0179405546447563	0.732178113567878	0.2868962269697	0.423836476803747
cg17784922	KEL	8.05833530886507	0.000924415409028891	0.0179405546447563	0.791385841324152	0.507678365285644	0.788386673457724
cg21484834	PTK6	8.05515758317027	0.000926640522207148	0.0179710916465744	0.554548051164593	0.67779502620994	0.271924623491195
cg07054641	WDR52	8.05043459756116	0.000929957956725024	0.0180056302120459	0.863465046785518	0.607271567461676	0.893474793675726
cg17420360	DNAJC22	8.05038963764168	0.000929989595941415	0.0180056302120459	0.261126329971566	0.335739043546162	0.0297088140341846
cg15005385	CCL3L1	8.04983482129011	0.000930380123727805	0.0180056302120459	0.455317756384982	0.32501637290897	0.62426944790946
cg00061059	TECR	8.04599780926169	0.000933085617401473	0.0180341164390282	0.154724528199389	0.102838549395934	0.165876100805186
cg01532103	BSG	8.04589260031716	0.000933159915820335	0.0180341164390282	0.0850776645067997	0.258455870874151	0.0242610640163634
cg14782678	TMEM102	8.03470299152805	0.00094109723328452	0.0181648458963474	0.312930477905519	0.65415344312489	0.29697419774451
cg25006823	TMEM229B	8.03450018035503	0.000941241742906679	0.0181648458963474	0.595375125810903	0.496325710307048	0.364787675346284
cg22335340	PTPN6	8.03286876462273	0.00094240501993433	0.0181745773704538	0.598525949521214	0.780886912622545	0.506323626145139
cg06378617	KRT23	8.01990981272902	0.000951698642813416	0.0183409819507396	0.418969352273937	0.661366951345135	0.326176744778496
cg06776256	GPRC5A	8.01333865089763	0.00095644757642374	0.0184076005300637	0.109534298527828	0.263669614091305	0.0838014791973314
cg00030047	NA	8.01327958444287	0.000956490374921363	0.0184076005300637	0.889860595363989	0.925867815685939	0.692850748204806
cg10970251	SLC25A22	8.00822504818697	0.000960160188977349	0.0184653400917834	0.592659865729161	0.321323728568562	0.775662831240641
cg05910970	CYP2A6	8.00381029565301	0.000963377471547255	0.0185143023765367	0.779049294285666	0.669676268369808	0.814527758681152
cg12554573	PARP3	7.99885443291504	0.000967002452128335	0.0185710262011109	0.448768671908971	0.27118939497699	0.592786992531927
cg07728874	CD3D	7.99664684730056	0.000968621761072078	0.0185858136374969	0.876794642582064	0.700564105173704	0.883500549511943
cg14600885	MYOZ3	7.99586290719303	0.000969197475365029	0.0185858136374969	0.201829086552309	0.186340437650815	0.0953019549754386
cg15177359	UNC13D	7.99490877368367	0.000969898657386458	0.0185858136374969	0.109495809248428	0.444108889605173	0.243901583083481
cg06324048	NA	7.99413431514027	0.000970468186162722	0.0185858136374969	0.637073134560353	0.487030956886013	0.787196669966539
cg03041841	TPRN	7.9925064793922	0.000971666413734079	0.018595847576654	0.297995663094589	0.382321850420322	0.098269738440248
cg13696012	BPIL1	7.98935336349416	0.000973991757450191	0.0186274234999732	0.602354184902133	0.625859080818881	0.298769605237698
cg20695587	TMPRSS11F	7.98842674528528	0.000974676214762613	0.018627595738547	0.356902844712162	0.375132061405066	0.147953569569981
cg19635712	EPB41L4B	7.98292903827695	0.000978747460882865	0.0186924497757809	0.0864830449687171	0.208084284837438	0.0787778088668957
cg22759185	REEP6	7.98092275248781	0.000980237587338622	0.0187079530682523	0.81726530184174	0.877113814339713	0.58227826473067
cg07974891	ITGB1BP1	7.97508690597011	0.000984585466468114	0.0187666909957655	0.550812502291682	0.628543588839991	0.415852255440984
cg04474832	ABHD14A	7.97496532750075	0.000984676259006191	0.0187666909957655	0.146958167460332	0.289664101834287	0.108708659482774
cg03389111	KRR1	7.97111324262044	0.000987557437052302	0.0188059644750316	0.155544536011751	0.126147633104754	0.101439199784327
cg16008138	MARCH10	7.97038815056132	0.000988100751480195	0.0188059644750316	0.798688056878733	0.820932566068511	0.642887611980911
cg16245261	PRKCDBP	7.9661012606045	0.000991319293470485	0.0188542092933304	0.282938160711929	0.101746384709488	0.406493606095703
cg23113963	SCNN1B	7.96249125764536	0.000994038093083944	0.0188928894080421	0.787423413878145	0.502794189775572	0.797270600007752
cg21435394	NUDT14	7.96059815780157	0.000995466940695463	0.0189070160402889	0.113424655171038	0.221557112606693	0.0541183316373137
cg09914444	DMBX1	7.95147656897783	0.0010023816070801	0.0190252442946008	0.431133229188557	0.299203843035322	0.543291648229947
cg10106284	FAM49A	7.947250409507	0.00100560218248904	0.0190591060547009	0.625839859718912	0.371981103480476	0.696160509308428
cg07602200	P2RX7	7.94693623725861	0.00100584202902941	0.0190591060547009	0.243283188164606	0.330029903039965	0.615204361270149
cg08554114	ERO1L	7.94641645513392	0.00100623897366178	0.0190591060547009	0.78753998041384	0.696400552294906	0.817799935753198
cg06546607	PEPD	7.94248417784343	0.00100924723867111	0.0190988674209082	0.488062614261659	0.314721501280922	0.612750760741146
cg00833777	ITGAM	7.94170247655711	0.00100984636823517	0.0190988674209082	0.84131633412953	0.659319973560604	0.865502666606907
cg12650635	AQP2	7.94095993972742	0.0010104158230149	0.0190988674209082	0.865090181476968	0.593369785488715	0.861157908602223
cg19216731	CSRP3	7.92596465707377	0.00102198751915562	0.0193043642488177	0.737365297337114	0.423984478211029	0.714250611258591
cg09009111	EMILIN2	7.92438372606095	0.00102321551139701	0.0193055151618448	0.309481616747998	0.280858722954239	0.642453217541093
cg06112415	CGREF1	7.92408397639125	0.0010234485157233	0.0193055151618448	0.703760891310232	0.759429533335326	0.555704323915242
cg12277666	TDRD5	7.91545679226777	0.00103017838434902	0.019419179414612	0.30578345001932	0.436761375355771	0.099081772091053
cg05379350	GIT1	7.91298706939001	0.00103211341949376	0.0194423660401632	0.413982715133262	0.263680866201618	0.550197501828328
cg19038540	S1PR1	7.91127424707195	0.0010334576402521	0.0194543991828481	0.446076371100231	0.225535277743652	0.607029649882705
cg17029151	CHMP4C	7.90588924013042	0.00103769565915532	0.0195104673730052	0.029252070793559	0.186005100575421	0.028050809791129
cg25341726	IL27	7.90569225736033	0.00103785102749288	0.0195104673730052	0.846154685382269	0.713925107427167	0.865311516692798
cg05885720	EMP1	7.89689774271381	0.00104481232794464	0.0196279525749709	0.766814987041369	0.545235511137866	0.8000888442361
cg20034100	RNF217	7.89159219693482	0.00104903540079272	0.0196938722144735	0.807913088842318	0.81935311433567	0.635264431291494
cg07471052	CDK3	7.88944759754246	0.00105074747899411	0.0197125945412922	0.933968185332802	0.935863868129558	0.749912565483987
cg09872616	MEST	7.88656419897083	0.00105305393688532	0.0197424347188467	0.558448884960047	0.669338519060061	0.240461285326783
cg20797699	LIMD2	7.8851834674469	0.00105416026076834	0.0197497497768134	0.478815820343688	0.187809393210766	0.412319866322138
cg03366382	INS	7.87526072346362	0.0010621465921075	0.0198858647095321	0.700800306500768	0.565870732130364	0.85789666025936
cg15020645	APC	7.87351228013956	0.00106356033630308	0.0198912649218454	0.447026887237903	0.12422706974876	0.599017136439914
cg05228408	CLCN6	7.87312026845421	0.00106387757486845	0.0198912649218454	0.109993524164581	0.317205099905744	0.185603039466303
cg27176536	RAB26	7.86510425180558	0.00107038622481845	0.0199993979051783	0.155808562209507	0.302483647316562	0.139502105282775
cg15796819	ALDH3A1	7.86341665249309	0.00107176174932491	0.0200115406383767	0.331578639192346	0.405312700127439	0.191126289694917
cg16750914	CCDC88A	7.86198702804802	0.00107292844246829	0.0200177175316011	0.0610273561269785	0.0239946702004103	0.28034282141366
cg22502502	TRIM38	7.86123305095774	0.00107354428273399	0.0200177175316011	0.477766957241793	0.379388404204947	0.666754743364226
cg04544154	ELF4	7.85728933156348	0.00107677146497391	0.020064326662872	0.579374496626382	0.668780634419412	0.915855479905524
cg26763524	FDX1	7.85262736691418	0.00108059941018007	0.020122059779842	0.276060001068147	0.097519763276334	0.310591076350092
cg00643392	RTBDN	7.84364344304939	0.00108801608777158	0.0202464964025402	0.534576081934136	0.507324417415727	0.268313635518108
cg23382741	PPP1R14D	7.84248964410647	0.00108897243512645	0.0202506283317042	0.862136112139295	0.73916949342298	0.845959560246958
cg01931893	TK2	7.84127854899617	0.00108997721388393	0.0202556547200074	0.123841159743722	0.122967917205976	0.210755806219576
cg25936385	FAIM2	7.83647137134469	0.00109397498192799	0.0203162572738116	0.867440110176852	0.713824820049723	0.892825642047277
cg06509239	OSR1	7.82636924796443	0.0011024259293819	0.020458992494733	0.575427820321442	0.497455854424725	0.778712736603057
cg06590711	CPXCR1	7.82502444236164	0.00110355603832944	0.020458992494733	0.383049610364635	0.204355226638061	0.546969546106712
cg24697184	TTC22	7.82463151652603	0.00110388646138816	0.020458992494733	0.482295133572889	0.646393453356765	0.857707532701375
cg17886204	NA	7.82319759161963	0.00110509316471911	0.0204601969244204	0.523059528314653	0.325757754366656	0.710130875718254
cg16648841	C8A	7.82279138408968	0.00110543525336813	0.0204601969244204	0.467687761603176	0.166065803335512	0.501630914118638
cg20576597	TSPEAR	7.82119160989377	0.00110678357831243	0.0204714134961101	0.20037848210892	0.293868378929563	0.0855353825751738
cg17251713	SERPINB7	7.81496842930639	0.00111204490016568	0.0205549425313466	0.563844821851188	0.516415304237817	0.287919998772196
cg17469978	CAV1	7.81386428498922	0.00111298110069226	0.0205584680474824	0.126228389421469	0.0418561258459386	0.320288269153012
cg03922337	RRAS2	7.81192552731003	0.00111462695094446	0.0205750883889868	0.160681482868859	0.0885216618643129	0.354405572174506
cg03848675	FOXF2	7.80477846519164	0.00112071613104785	0.020673651814072	0.568912342283881	0.677425282688138	0.397201284411036
cg07142319	PLA2G2D	7.79778255432595	0.00112671004254596	0.0207703272415325	0.826400038263492	0.50212209675034	0.774015720755816
cg09261015	ESX1	7.79123128884706	0.00113235322286911	0.0208604122780791	0.42694613098233	0.434768220074553	0.736163720512396
cg25302419	CTNND2	7.78196337735332	0.00114038673938077	0.020985163252903	0.269840522824406	0.2112838370033	0.057490267188678
cg06196379	TREM1	7.78166439818915	0.00114064688215612	0.020985163252903	0.444965458757151	0.132926187824045	0.424357532100833
cg20001829	TMEM25	7.77804692531033	0.00114379935259702	0.0210281977969891	0.495820106269536	0.510608666213026	0.216240359988211
cg21303011	THRB	7.77723171925739	0.0011445110194097	0.0210281977969891	0.148521836260129	0.420234716010586	0.0599193685676581
cg17328659	STUB1	7.77217605859812	0.00114893485649913	0.0210818527765051	0.597932968292467	0.732550467499425	0.352442156851651
cg00615377	RBFOX2	7.77214714028482	0.00114896021187494	0.0210818527765051	0.154450437584525	0.129961497390468	0.428174601112914
cg07070934	GJA4	7.77072502412923	0.00115020783163736	0.0210907124872973	0.526361748528694	0.214323148998708	0.633398871677168
cg14646244	SLC26A4	7.76589530430155	0.00115445546294417	0.0211440741898023	0.438366113710816	0.252436121874728	0.544455315313146
cg03251655	SLFN12	7.76567298628269	0.00115465137899204	0.0211440741898023	0.495874086845764	0.155299603537845	0.530656462406167
cg01414934	SH3BGRL3	7.7621535747112	0.00115775744373207	0.0211868843949855	0.620328132219852	0.514366229087972	0.799752424407195
cg14409083	EMP1	7.74591868466118	0.00117219848073466	0.0214369295104114	0.14318493033987	0.0576222973429169	0.358762442426156
cg17543123	PLEKHF1	7.7318677622852	0.00118484806625846	0.0216502936093913	0.0837753794566176	0.300010039539052	0.132233262719126
cg27431150	SNX20	7.73121892224083	0.00118543561353908	0.0216502936093913	0.80335306985959	0.457670392844558	0.714631956490226
cg25836301	NA	7.72982639885132	0.00118669761517919	0.0216589985647992	0.78192550566343	0.548772330828945	0.754278262770874
cg16896647	SYK	7.72708781154698	0.0011891835910807	0.021690016583878	0.19934438081542	0.408953181336503	0.15299795525553
cg24142106	PIP5K1B	7.72446363320609	0.00119157079266264	0.0217191932055852	0.564579485081656	0.393997453692516	0.294247649595024
cg04317399	HOXA4	7.72273900644011	0.00119314239017786	0.0217334747928171	0.550584844308969	0.228837366595757	0.653244241776873
cg27555479	DYNLRB2	7.70606035856484	0.0012084528023913	0.0219978292965988	0.144446852162204	0.142186264894408	0.084737450485919
cg06613840	GPX1	7.70315794356295	0.00121113791924726	0.0220321646022433	0.372308720394707	0.373061464755504	0.667319543303542
cg04915182	NA	7.70092143561976	0.00121321121630871	0.0220487563878484	0.11215428441394	0.211353086750527	0.0916381743072761
cg24986868	PKP4	7.7001012232482	0.00121397249776879	0.0220487563878484	0.379400409711121	0.35681796035429	0.19528085367725
cg15044041	WDR52	7.69958863676021	0.00121444850798251	0.0220487563878484	0.861164933027798	0.626181521315255	0.891871106122249
cg25277950	EML2	7.67953452853037	0.0012332248019648	0.0223584060312656	0.516146590140893	0.439026185395743	0.239837884401973
cg26044825	NFIC	7.67928843818206	0.00123345707778661	0.0223584060312656	0.335981983301217	0.269072916225835	0.0683929973551542
cg14613546	BNC2	7.678780916624	0.00123393625279521	0.0223584060312656	0.666260600632205	0.70743478257316	0.533123074785248
cg15746620	EMR3	7.66306087787305	0.001248874546804	0.022614223408904	0.16073462065821	0.114713717994556	0.314135836335529
cg06921282	LRRC56	7.65904604493023	0.00125271979210073	0.0226689674714921	0.374284311891964	0.594003111000986	0.27042535393509
cg09937039	BATF	7.65261958624275	0.00125890044259572	0.0227658730530524	0.512837857828813	0.711985877270258	0.263699086392336
cg00962635	SYTL4	7.65027479592144	0.00126116343487268	0.0227918513806807	0.562964483123523	0.240464765949263	0.516466781822874
cg03883348	NA	7.64598203017846	0.0012653174160858	0.0228519474137618	0.183219941826349	0.398216069421271	0.164075324909476
cg26227005	ELAVL4	7.64477886340638	0.00126648423566409	0.0228580512114818	0.353893212622302	0.243913112817716	0.556640388852601
cg17063929	NOX4	7.63619099671973	0.00127484523107659	0.0229939056786333	0.741129860406761	0.610225620886321	0.86792477782503
cg14741922	SCGB2A2	7.62637255848686	0.00128447466024615	0.0231473671835188	0.794840765585083	0.685189446252235	0.824733667307957
cg24835159	RNF43	7.62580637942636	0.00128503224156818	0.0231473671835188	0.279593270235564	0.558464769510325	0.197774307655418
cg01885635	ZNF621	7.61917565619584	0.00129158104093223	0.0232501448739093	0.211342322537283	0.398331898731021	0.183215927489938
cg00231644	TUBB2A	7.60959563317621	0.00130110405968394	0.0234062933841903	0.445555691732031	0.299569373979555	0.535489983436364
cg24166628	TNNC1	7.6064909572617	0.00130420590469923	0.0234409422438165	0.508280901025362	0.878633380043237	0.637753163555195
cg03165378	S100A9	7.60596705494105	0.0013047300871803	0.0234409422438165	0.713987010578018	0.537838583592537	0.80605137493373
cg26091981	LCT	7.60288403468317	0.00130781919753044	0.023462783462798	0.770998882119122	0.78590401438105	0.633771375321528
cg04887278	RWDD2A	7.60161857881387	0.00130908935392255	0.023462783462798	0.205376510431933	0.38563620050068	0.0670264629582628
cg03625911	CHI3L1	7.60159411014003	0.00130911392612343	0.023462783462798	0.334836239391866	0.540949848372445	0.62425670506826
cg08955609	APOE	7.6007770871022	0.00130993468144621	0.023462783462798	0.300523381784311	0.402988539425598	0.124396633555511
cg21453309	FAM101A	7.60051341602548	0.00131019967121289	0.023462783462798	0.538302516859179	0.561271118444618	0.211461548767797
cg01143454	C20orf141	7.59612961661989	0.0013146135727765	0.0235265497144908	0.0675247365203792	0.0514606722850555	0.170980858775126
cg26112901	IL22RA2	7.59358670738015	0.00131718102736957	0.0235365235182933	0.405704011224422	0.564460980018171	0.261974624270141
cg09099022	LRRC8B	7.59345282679752	0.00131731634464115	0.0235365235182933	0.943183572541414	0.768488482593359	0.939486104317617
cg08341924	TGM1	7.59304241929828	0.00131773124636467	0.0235365235182933	0.886739999652754	0.687971651064779	0.862597167307137
cg24205633	ACN9	7.59101157160735	0.00131978633409009	0.0235579725058489	0.057083513034036	0.0550270339810853	0.351088898683908
cg22518733	CCL3	7.58874227465151	0.00132208666073227	0.0235699894458035	0.397197132081489	0.169170921227629	0.425485530409067
cg04988423	ALX4	7.58866122976	0.00132216889087889	0.0235699894458035	0.153624047662677	0.248075330088016	0.555922696592122
cg05529097	FXR2	7.58698420946731	0.00132387163129257	0.0235850980928853	0.0937608160662163	0.0753398560578763	0.115656710567153
cg27542948	ERV3	7.58393209681505	0.00132697640794516	0.0236251487271217	0.8022554672742	0.623682629809177	0.829119915395467
cg02915544	FOLH1B	7.58068245691404	0.00133029044454385	0.023668870890084	0.347871375114282	0.223417192383468	0.45892416937425
cg20587543	ABAT	7.57633197641637	0.00133474061665849	0.0237327380568716	0.216678017598181	0.179562281170842	0.0433416575769633
cg20161089	IFI27	7.57517776085159	0.00133592387776234	0.0237384721011145	0.548276039687109	0.750427467055164	0.789452563623601
cg01888566	NA	7.57329557822847	0.00133785576543282	0.0237574927875764	0.502790417892517	0.650969069911751	0.215235137688043
cg06363129	SOSTDC1	7.56974006452397	0.00134151310577058	0.0238071096724203	0.451560659608043	0.638760912461566	0.714826148109548
cg20910746	BBOX1	7.56290473328526	0.00134857343246401	0.0239017110539729	0.0965548180178991	0.272747014470369	0.150597438417848
cg11832722	DSC3	7.56290108250748	0.00134857721372042	0.0239017110539729	0.369940922922409	0.31155514902767	0.719671855082512
cg18705776	CALML3	7.56158022666981	0.0013499460007716	0.0239106042448806	0.798672704182142	0.653218973760189	0.795145062292662
cg08662074	PAPPA	7.55305330923276	0.00135881718278388	0.0240409239747425	0.58628515449608	0.247212330940087	0.374089329822435
cg22197830	TXNDC15	7.55283310032564	0.00135904708378503	0.0240409239747425	0.685739882611417	0.657752125920326	0.856818578677215
cg23033024	CST8	7.55144685844893	0.00136049526770552	0.0240511144184505	0.708752263176362	0.503667168392332	0.760623691663108
cg23154272	LENEP	7.54973069958761	0.00136229033387395	0.0240674201329761	0.907983387275436	0.839411234025831	0.906901228327152
cg02275294	SOAT1	7.54309824396941	0.00136925092946601	0.0241749053347078	0.480892614020044	0.293334828222658	0.150748986630366
cg02506908	HPD	7.53812972233443	0.00137448949301723	0.0242518689945163	0.458962900799073	0.352415694088624	0.682794361825368
cg23349242	SUSD2	7.52938950155071	0.00138375539089741	0.024399748190645	0.470029062464681	0.597896141891076	0.27116351884768
cg01654582	AADAT	7.5184862842402	0.00139540551920928	0.0245894526573505	0.0591260672726876	0.025207037276863	0.231878432421468
cg24492022	RPS15A	7.51540845360566	0.00139871261984008	0.0246319901851531	0.414660236429867	0.437185079102492	0.668697964405779
cg05477024	KIAA1804	7.51037605466448	0.00140413745587882	0.0247117439427097	0.112793031325252	0.407471308715866	0.164114530656877
cg03964111	TMEM176B	7.50756745757396	0.00140717458223863	0.0247494009113373	0.487299918126234	0.194640271889737	0.525423803095042
cg06131936	OSBPL5	7.5031898641796	0.00141192199996429	0.0248170713288816	0.312023676805508	0.205157000375015	0.46897316249929
cg14674582	PLAC1	7.49919549325265	0.00141626835333056	0.0248776106039172	0.384228460956756	0.507685193332508	0.294508436903644
cg16970232	NA	7.48936783051068	0.00142702135917236	0.0250505379014992	0.463146152105596	0.143262624266897	0.625513115485758
cg26895595	MAGEB3	7.48721322972917	0.00142939015736779	0.0250761588803364	0.337306956518906	0.401085272232605	0.239611480842126
cg17412560	KCNIP3	7.4861951761842	0.00143051084183526	0.0250798652232249	0.609041757843688	0.333881292080271	0.496389574502393
cg22722802	MPV17L	7.47310681833676	0.00144500031143382	0.0253178008822884	0.402535973696372	0.306531320525317	0.118046619505175
cg18809289	ALOX5	7.4617383336837	0.00145770964372563	0.0255242644791526	0.259884803635015	0.481120450294601	0.222211978470525
cg24910675	ENG	7.45707166446381	0.00146296032248295	0.0255873634825667	0.106469082573062	0.129176110062675	0.343306226455038
cg02475653	ATP2C2	7.45688663670463	0.00146316891043613	0.0255873634825667	0.735039823206692	0.566307721651947	0.733488196073833
cg08872493	HTR1D	7.45251018663489	0.00146811165615641	0.0256575305788856	0.253122074277413	0.171088797988573	0.359029870601026
cg13435381	LGR5	7.44570849088409	0.00147582795652747	0.0257760502755633	0.60466301304983	0.47561083795686	0.2535995943551
cg19282714	PADI2	7.44048295544053	0.00148178479654236	0.0258499694742286	0.124680235629708	0.287168524590205	0.044594780811585
cg22957381	KCND3	7.44035152825173	0.00148193493867414	0.0258499694742286	0.211705743156243	0.296756271162833	0.0823097104731037
cg10557828	PLOD2	7.43825314663884	0.00148433426918383	0.0258754554207028	0.175435787209608	0.294703481408109	0.514746274793589
cg24774956	SH3KBP1	7.43525261880513	0.00148777215184535	0.0259190021500891	0.522139994762927	0.317667376020901	0.323581627267672
cg03875678	GZMB	7.42990625496387	0.00149391833499692	0.0260096463652431	0.319459035826391	0.124869909465058	0.408244034430426
cg01678321	SLC36A3	7.42522323817805	0.00149932362728709	0.0260766657555745	0.672512439478326	0.465165876130455	0.678370665303751
cg05023691	RGS13	7.42493338376751	0.00149965885446157	0.0260766657555745	0.637121269514853	0.655212587687705	0.47913662564229
cg06377278	NA	7.42218888493722	0.00150283683295078	0.0261154594701429	0.168251925610059	0.323578633657822	0.639517869571949
cg26045434	HR	7.41894500218305	0.00150660210352015	0.026164403533299	0.164349564255615	0.514594170615337	0.272644112547731
cg19954000	FGF1	7.41255377002955	0.00151404932928334	0.0262771884222631	0.129111453933254	0.433066234461406	0.167060391112813
cg02688643	MGST2	7.41058588319432	0.00151635006127448	0.0262889540476051	0.879625959867005	0.721343594975639	0.87374886020272
cg03099492	CYP26A1	7.41034344027151	0.00151663376204727	0.0262889540476051	0.392870882957844	0.174728534764189	0.120996971812243
cg24636657	SERPINA7	7.4093828068257	0.00151775841456309	0.0262919230884554	0.59678103248322	0.443967959265505	0.7273674343193
cg19728382	STC2	7.40842749075136	0.00151887770194052	0.0262947955204743	0.826740555183114	0.929313191691515	0.64471531868852
cg18221862	TMEFF2	7.39771790156622	0.00153148440715742	0.0264662874801708	0.434306614521435	0.225754979283793	0.583335309790869
cg06193397	ENPP2	7.39723073713956	0.00153206044977291	0.0264662874801708	0.619891994009727	0.39271677211808	0.696113058881174
cg20134151	PPP1R14C	7.39704184063308	0.00153228386914163	0.0264662874801708	0.321003370509183	0.242158606326606	0.614822232245919
cg08162780	GDF15	7.39675565716891	0.00153262242025646	0.0264662874801708	0.237235698749376	0.240816950947876	0.0310531760795484
cg00280814	NA	7.39226069001202	0.0015379501228348	0.0265416698920764	0.776973366642138	0.713345222849513	0.897421017334714
cg02528468	ATP11B	7.38954957961423	0.00154117280029359	0.0265714347565771	0.0537071960899602	0.045355753262857	0.204908022565017
cg08057475	NA	7.38918908827662	0.0015416018424296	0.0265714347565771	0.822532889550229	0.834275883882923	0.648614540952821
cg07447773	AKR7A3	7.37229541486851	0.00156184795073222	0.0269035869989339	0.765157738913968	0.831631219792199	0.538073134128892
cg27557796	LY6G6C	7.36712562956792	0.00156809875020041	0.0269871631385639	0.912283015783444	0.724937387007657	0.894699326904254
cg18967533	KLK6	7.36666497346135	0.00156865699148299	0.0269871631385639	0.0596398572539849	0.304665885301772	0.181252076934338
cg11983245	KRT15	7.36544418048774	0.00157013739648442	0.0269957912220994	0.278253557899696	0.599132602893671	0.559615879969645
cg02388150	NA	7.36402148553891	0.00157186447303135	0.0270086470014073	0.287284211995681	0.33548722448718	0.592676704833079
cg03852570	PYROXD2	7.35834619752974	0.00157877365617644	0.0270940818027619	0.0695162592027895	0.241077223200825	0.0645616232169391
cg17237063	RBMS3	7.35832332833845	0.00157880156128213	0.0270940818027619	0.248154169518739	0.0961994344937542	0.360300379594418
cg18896687	MAFK	7.35688070696831	0.00158056289247516	0.0271074399556468	0.0623479277592985	0.176542586203223	0.0536018984769576
cg24243265	GSDMC	7.35148314496706	0.00158717105235496	0.0272038553647265	0.544023406588206	0.691251170279013	0.775978489213972
cg26928603	KIRREL	7.34920627657799	0.00158996720070856	0.0272348543236898	0.092090694488357	0.0551422687188788	0.299073726491896
cg18660898	MLLT11	7.34451438693289	0.00159574532526547	0.0273168619367915	0.366343695369215	0.483928040860318	0.181783089193479
cg21995126	BCHE	7.33506454380375	0.00160744931227064	0.027489475629835	0.520408639422307	0.461020848342848	0.69437153792728
cg08766149	GZMB	7.33476454640273	0.00160782232906389	0.027489475629835	0.68879619660552	0.279020352505741	0.662062978426258
cg16204757	MSN	7.33275148644227	0.00161032769777054	0.0275152523228723	0.202266979010352	0.195233642586389	0.454756748316465
cg15373285	NA	7.32598088741172	0.00161878392845811	0.027642614971528	0.858463450509944	0.616090732436385	0.781350771497429
cg21634602	APC	7.31746017847856	0.00162949165526182	0.0278082431118877	0.446937239326715	0.117428632794919	0.600473811911978
cg25072179	APLNR	7.3139028941328	0.00163398376089492	0.0278676587247743	0.717042954685934	0.396006092817909	0.715568447695038
cg15741583	HPX	7.31176366457693	0.00163669135923441	0.0278965848609188	0.51740828536083	0.430339116818748	0.519338260628794
cg22917487	CX3CR1	7.30508655800702	0.00164517254605338	0.0280189330731299	0.870378050574688	0.889083742892162	0.702988644219833
cg24607535	CDH26	7.30451433501156	0.00164590150041593	0.0280189330731299	0.799799530345803	0.547969838644595	0.736576849512974
cg14106308	VEPH1	7.30141760852317	0.00164985224920067	0.0280688620163208	0.0760147125605424	0.341226846029665	0.103799456412156
cg17981339	MUCL1	7.295910451512	0.00165690256524728	0.0281714296821144	0.749140333173067	0.578902289494743	0.860144659879113
cg09447105	PDE6H	7.29291250059996	0.00166075373462348	0.028219511086535	0.859547462656204	0.640238392317928	0.810246609724645
cg05253327	NA	7.28249698949831	0.00167420601240804	0.0284305747599686	0.840411946152912	0.731529864826907	0.826421080604858
cg15433631	IRX2	7.27660808130757	0.00168186200165596	0.0285430094041034	0.138855050821742	0.380742371341652	0.0640530555388948
cg10375110	CHRNA9	7.27499165145314	0.00168396983456341	0.0285612054720724	0.871817594019206	0.593839423232032	0.843518973814239
cg12091944	BARD1	7.26323771520154	0.0016993798841881	0.0287973280738831	0.327927835132161	0.242427337794111	0.464955811826225
cg15489301	AKR1B10	7.26278217919511	0.00169998006034816	0.0287973280738831	0.21687085305387	0.177188369830771	0.312773710606119
cg18152517	STRA8	7.26080422011591	0.00170258861150334	0.0288238113738729	0.85723379351299	0.545230082270994	0.763204345418309
cg22791453	ASS1	7.25844533010816	0.0017057049811459	0.0288588539693508	0.461331470278056	0.787685326705435	0.488181326810936
cg22295573	AQP4	7.25688488591987	0.00170776976991686	0.0288760727864912	0.813391597191977	0.532739914883322	0.728225322879666
cg00848461	RAB24	7.25526544592771	0.00170991537100761	0.028894636091696	0.679639886566508	0.361001518528796	0.609739997321897
cg22502171	GNRH1	7.25198643199782	0.00171426833575341	0.0289504544785104	0.639027716872715	0.716803432825195	0.591453113465035
cg12302621	SLC28A1	7.24725448940259	0.00172057042098008	0.0290391010219025	0.780689891745873	0.752132408103216	0.515385530858534
cg17638468	CD200R1	7.24448631857573	0.00172426828546707	0.0290837130132176	0.556099956669904	0.375847096210251	0.283218775141688
cg17805404	GPR162	7.24175388169498	0.00172792652086613	0.0291276024403706	0.483153657972225	0.148796179369138	0.494107414759623
cg25488206	RBFOX2	7.23622573522341	0.00173535240711488	0.0292193024873863	0.133265389169055	0.117424508386355	0.434478111631174
cg02949544	MYST2	7.23568076910549	0.00173608624781211	0.0292193024873863	0.146314608582237	0.107352500003939	0.0840222181257425
cg10073042	NA	7.23534024458228	0.00173654495528414	0.0292193024873863	0.708745394695106	0.533489399817293	0.727120926807325
cg04461802	GPR126	7.2240940658381	0.00175176528485032	0.0294574286741476	0.0574776358412315	0.198600500393613	0.0443040381165302
cg03914397	NMUR2	7.21979390633768	0.00175762163137087	0.0295378972272674	0.280306421932336	0.267823613911861	0.499355986142266
cg16173067	SDCBP2	7.21847718263741	0.00175941893376145	0.0295500946134429	0.356917198769602	0.771883409275015	0.490389376705452
cg11009736	MARCO	7.21730065674922	0.00176102648571029	0.029559092162458	0.543405460559834	0.17136199544566	0.369249545000623
cg17775713	TF	7.21537525483858	0.00176366056416214	0.029576698476708	0.592895686170756	0.478791271990948	0.731944290427943
cg08942800	CRISP2	7.21496645513667	0.00176422035659528	0.029576698476708	0.656747730705537	0.607119047883814	0.863729385206576
cg02400248	CDKN2B	7.21030963329429	0.00177061026161797	0.0296657896688337	0.119895162075483	0.209445766052401	0.0221667006389086
cg09059945	MEST	7.20501407900739	0.00177790586563209	0.0297699380463884	0.531509658359464	0.597780558297504	0.223663893073595
cg07347645	SYCP2	7.20165713835684	0.00178254685492051	0.0298200531093277	0.636454139521779	0.734508380132935	0.375717032242846
cg15534366	CDH4	7.20128550765608	0.00178306141044606	0.0298200531093277	0.467895044364009	0.693304668300773	0.330279378685214
cg13382694	ZNF652	7.1990360600418	0.00178617926820555	0.0298503134256847	0.198356037986492	0.551703280404156	0.236392251397774
cg00214794	KRT17	7.19787340212295	0.00178779299784596	0.0298503134256847	0.396509122826497	0.476082413007127	0.603983412659876
cg20373326	HSD17B2	7.19763938810267	0.00178811798459755	0.0298503134256847	0.408823227411481	0.488357173176036	0.714223639335762
cg01377755	ACP6	7.19681723099953	0.00178926024166424	0.0298513121262047	0.643765591173083	0.53213142902368	0.721278268039318
cg17192247	MAPRE3	7.19457977796038	0.00179237267241859	0.0298851593470133	0.828080880521919	0.635351713226654	0.884413549816135
cg03460527	F3	7.19159480718369	0.00179653371353333	0.0299270101315886	0.12460046677049	0.125565834648893	0.341116253210626
cg23668631	CAMKK1	7.19122276605055	0.0017970530414791	0.0299270101315886	0.869013851578496	0.82759663944641	0.64514696412483
cg19220586	CREG1	7.18970687347315	0.00179917067303741	0.0299441936155859	0.0680955186857272	0.18847220539766	0.0599211170871069
cg17918239	ZNF281	7.18824431408519	0.00180121626039689	0.0299601580393399	0.178615928079533	0.282248046252786	0.167288736283624
cg03520136	UPP2	7.18417063972991	0.00180692660565226	0.0300370234663521	0.848463620186254	0.625071879644143	0.802421832226518
cg08349806	MPV17L	7.17514787611439	0.00181964155396936	0.0302301655273296	0.581874466056918	0.614973708579842	0.322730456846027
cg00720137	DYNLRB2	7.17009000190006	0.0018268098140459	0.0303309819697518	0.279876889098483	0.29885537603463	0.0228868013259579
cg23673107	ZNF491	7.1684203108488	0.00182918262185737	0.0303521049010726	0.7604249418564	0.65699799398751	0.40459483975745
cg07311845	NA	7.16692421568639	0.00183131145409496	0.0303691565129469	0.16778676324127	0.150158579939186	0.321643221944957
cg16215361	MUC15	7.16553537600713	0.00183328997585885	0.0303836964869204	0.300636843383079	0.683712737911636	0.366000553822356
cg15387123	CLIC3	7.1624175006002	0.00183773975899179	0.0304391513954808	0.525667180682444	0.635920968297308	0.324820950993146
cg04947157	TMC6	7.16047452254564	0.00184051842628311	0.0304668770468401	0.37786125167504	0.821752383439638	0.503049336165997
cg22271212	TLE2	7.15749881253774	0.00184478248388683	0.0305067116634242	0.124947294243452	0.229187135570582	0.128753916685738
cg01200177	POLR2D	7.15660211532127	0.00184606942370086	0.0305067116634242	0.110291394636772	0.261242496438433	0.0994614611229822
cg13823791	COPS3	7.15648091190578	0.00184624344645206	0.0305067116634242	0.383690399281103	0.101094040982717	0.435048846536544
cg05684195	CIDEC	7.15468323519766	0.00184882653806644	0.030514404215771	0.815698648957362	0.639081830849798	0.818185039624398
cg23338993	UGT1A6	7.15461688658272	0.00184892194664419	0.030514404215771	0.34768794627991	0.572776524931193	0.668721530102341
cg22647018	AGT	7.15091842370597	0.00185424840139957	0.0305840086206923	0.860796329294068	0.670958857648209	0.883810014282467
cg25870420	ITGA9	7.14995906519254	0.00185563265578038	0.0305885459540415	0.239318917314253	0.23109062983557	0.582633695522573
cg17826679	SLC44A2	7.1472349994921	0.00185956905982828	0.0306351227789393	0.0386005380668578	0.154516112173906	0.0455557222846549
cg06156376	SHOX2	7.14382101690536	0.00186451469130847	0.030698260392182	0.189082503518887	0.0621704365975649	0.393903031652228
cg14213992	ZNF546	7.13859634215715	0.00187210986446945	0.0307929418270207	0.544903842179491	0.177342573686499	0.298472298923425
cg13686115	PHYHIPL	7.13802068186829	0.00187294867441192	0.0307929418270207	0.329779736953036	0.229703548562953	0.554056935786159
cg07197059	EFS	7.1375635379157	0.00187361506946627	0.0307929418270207	0.688231281094788	0.424962457860099	0.758290859220748
cg18023724	NAF1	7.13509729228783	0.00187721445954604	0.0308337226714477	0.564247773296798	0.823794498992614	0.80659470282413
cg07160163	SYK	7.12928421987635	0.00188572689272048	0.0309551049091937	0.128750114790555	0.350016475812892	0.0953728260696646
cg08704606	MRC1	7.12568255072232	0.00189102116619363	0.0310235465325925	0.583696590723101	0.687973450058267	0.479272858347871
cg25054311	SLC26A2	7.12380476412438	0.00189378754665082	0.0310340276760155	0.261736980099681	0.0989575568680709	0.469761764983457
cg13804316	XKR8	7.12372125276928	0.00189391067440475	0.0310340276760155	0.122253580169445	0.32741928518206	0.126672999406307
cg25023941	QPRT	7.1228519311981	0.00189519288217401	0.031036596974225	0.863431920686482	0.769062889882564	0.882731905760784
cg01172899	SLC16A14	7.11952179258504	0.00190011303620426	0.0310987046364636	0.253785158181012	0.521277918863826	0.258960404858417
cg26940261	NA	7.11700031857769	0.00190384725435931	0.0311108329965045	0.329010733179356	0.0827174758448608	0.349226301975246
cg23659398	PPP3CC	7.11699082662396	0.00190386132603318	0.0311108329965045	0.36489695142037	0.28147806331073	0.56352561152199
cg13784557	HCP5	7.11673651321957	0.00190423838197475	0.0311108329965045	0.0656444503466433	0.325477776083137	0.0979016319544424
cg01437411	ATN1	7.10633043147474	0.00191973367494092	0.0313454205373124	0.308294862234697	0.111487954875923	0.376740193401858
cg25104030	RASGEF1A	7.105001764187	0.00192172156090007	0.0313593119565101	0.237492085937718	0.221615412137839	0.0861871288074661
cg11510839	OCA2	7.092263225353	0.00194088932870941	0.0316533683661432	0.164382859488188	0.153610899829675	0.387658994634591
cg14809191	FOXQ1	7.08763936304873	0.00194789597577521	0.0317488624231257	0.397744877219896	0.392072323688541	0.132522745704793
cg26536164	RTP3	7.0814200313509	0.00195736178433341	0.031882848926225	0.927858038042859	0.937926861859768	0.769596978351406
cg27504805	NPY2R	7.08072101106334	0.00195842867796886	0.031882848926225	0.360090764805425	0.155805405980678	0.112916881677747
cg04235146	ATP2A2	7.07649127112118	0.00196489731676902	0.0319692850748413	0.110424289149116	0.0736570753879062	0.199263553545887
cg16779976	BLNK	7.07474254774145	0.00196757816807945	0.0319812619876939	0.247636564580583	0.339854067272272	0.134926807771433
cg14892066	DCTD	7.07449838925117	0.00196795277370065	0.0319812619876939	0.232590611026771	0.419062284373686	0.125747834889975
cg01968178	REEP1	7.07066083057606	0.00197385038802525	0.0320582131925562	0.108818444558607	0.172258490511036	0.0528558020682182
cg07376029	GC	7.06914519046425	0.00197618470551837	0.032060272858881	0.385832754409669	0.256224187004971	0.490282870008427
cg06437004	LDHB	7.06906891006215	0.00197630226485233	0.032060272858881	0.188406398248674	0.0417519026012706	0.409682089056512
cg01580044	PHTF1	7.06703117578942	0.0019794454070806	0.0320691020147822	0.540377102469072	0.305584803912028	0.625196452605908
cg20807545	NA	7.06676024450592	0.00197986370159536	0.0320691020147822	0.552266023904896	0.586094486507782	0.280656878149344
cg14321743	PLA2G2D	7.06645500433773	0.00198033507619023	0.0320691020147822	0.725252705902988	0.411482940447114	0.684138398509549
cg02401978	ZNF746	7.06071520545498	0.00198922066573607	0.0321940889199937	0.740368793871056	0.631500753860496	0.81723576086002
cg15352315	CD302	7.05000346202721	0.00200591421836339	0.0324452212985487	0.572355019836479	0.547275760420194	0.281644564681722
cg13262687	POU4F2	7.04074421469319	0.00202046153620295	0.0326613647393934	0.59806703059663	0.364860381202203	0.681426876394569
cg04458548	FETUB	7.03214408126574	0.00203407159901255	0.0328496754031223	0.73323068998882	0.355264237247304	0.436606435001575
cg21958798	GUCY1A2	7.03187881000559	0.0020344929142263	0.0328496754031223	0.305573183078466	0.283461615497387	0.0783184968520157
cg17838626	ACER3	7.02909371036057	0.00203892181128475	0.0329019225931017	0.104071959831475	0.183923006005376	0.0688574006467557
cg15639045	SLC16A11	7.02612348935853	0.00204365614009414	0.0329590345213545	0.595954427339169	0.464242453622432	0.255661807192311
cg19996355	PBX4	7.0109855496827	0.00206796321063917	0.03333155430918	0.15537883181036	0.10227511009621	0.444683758695737
cg25226247	TFAP2B	7.00849528520825	0.00207199055022326	0.0333769599264351	0.695243766014342	0.68876058371291	0.455447088868344
cg15503752	ST6GALNAC1	7.0017583583402	0.00208292666737192	0.0335335386064114	0.558562353094317	0.351407055798567	0.668877438057471
cg11483915	SLC40A1	6.99966745642236	0.00208633304102719	0.0335687821502029	0.318916923470023	0.541014827258923	0.168589058878348
cg07207789	CRISPLD2	6.99314681536644	0.00209699333654457	0.0337206310409481	0.35982198224836	0.680597721543153	0.335117028557952
cg20767356	HORMAD1	6.99157659479434	0.00209956887037445	0.033742371973885	0.673646437617943	0.712626402685584	0.897644283682508
cg13958614	FOXD1	6.98989345600537	0.00210233327009556	0.0337568418521748	0.0830610600590418	0.123630736688005	0.370941346224113
cg07456201	UMOD	6.98880036658786	0.00210413059539831	0.0337568418521748	0.394970016878305	0.259385361986359	0.514912784731064
cg24879335	TF	6.98817993209115	0.00210515146303588	0.0337568418521748	0.44127238367214	0.592260326235705	0.768022218291242
cg03785807	GBE1	6.98804992940906	0.00210536543570022	0.0337568418521748	0.116819488584341	0.0695278745981614	0.154860108015341
cg08045570	FOXF2	6.98218665198246	0.00211503941161451	0.0338922468875683	0.194532964206591	0.22868235018677	0.548894961004135
cg01305625	PDLIM4	6.97908452494479	0.00212017638019653	0.0339548340377816	0.590017368087705	0.459675737398789	0.777540869851259
cg17568996	NFAM1	6.97730075863335	0.00212313608253381	0.0339824996425522	0.567082946024491	0.575539216553021	0.843631851780749
cg01770232	IL6	6.97646640095256	0.00212452195954783	0.0339849574248317	0.245289190013267	0.120922325566612	0.115343346588658
cg23507131	DARC	6.9756206014221	0.00212592780182386	0.0339877315470715	0.288928311234508	0.331997587868321	0.142785977520289
cg05769169	EGLN3	6.97248310903842	0.00213115122823964	0.0340332276542481	0.0424874903971643	0.203871329402623	0.0361368741412359
cg24242519	FAM49A	6.97212255191149	0.00213175235301125	0.0340332276542481	0.408781073451959	0.265127285139718	0.465716619060542
cg02040734	C10orf95	6.97168877049091	0.00213247579181016	0.0340332276542481	0.15186408681022	0.338847439253183	0.100636895221018
cg11745019	ANGPT1	6.96723657726902	0.00213991571026503	0.0341322125261359	0.31298031396452	0.110602882909807	0.422763484254399
cg12616277	ESYT3	6.9605369262768	0.00215116219539757	0.0342917635980775	0.259259104074493	0.348360701644055	0.53344935106488
cg15720535	AGPAT2	6.95661135007642	0.00215778047505333	0.0343773945355406	0.809835042138507	0.641503581868093	0.946526280329794
cg02992767	CD40LG	6.95321065167678	0.00216353096007273	0.0344491090166777	0.707654948146986	0.447180502434094	0.585640148253316
cg03513363	DUSP15	6.95052866103494	0.00216807737022888	0.0344927067232633	0.519102250853939	0.338483785374889	0.663966503719086
cg18489440	SEL1L3	6.95012027498873	0.00216877052208784	0.0344927067232633	0.205596801487141	0.247843307570587	0.439692255657126
cg20311501	NA	6.94905616626251	0.00217057771198451	0.0345015516663451	0.438957195242224	0.125355985177681	0.576585632988624
cg27167601	RORA	6.94190991251991	0.00218275493329465	0.0346751241649769	0.659981639803433	0.344004283660409	0.712247169396783
cg05180295	DAP3	6.93651924778106	0.00219198762525352	0.0348017471095231	0.100555652153661	0.142234492572236	0.0772133641703924
cg00651216	HSP90AB1	6.9291300891434	0.00220470921119269	0.03497408338833	0.380370399812715	0.532887021035774	0.234795299314985
cg27258399	HTRA4	6.92859366677733	0.00220563572994875	0.03497408338833	0.680370535248444	0.809853779538359	0.412763035916589
cg06426831	SLC35A3	6.92800856689316	0.00220664678713809	0.03497408338833	0.147998670359554	0.307958241647379	0.105141116007854
cg01556075	C19orf59	6.92622830476278	0.00220972605937714	0.0350027715482496	0.384383305095585	0.261456753020508	0.611235641539226
cg15164103	NA	6.92266240483518	0.00221590734904606	0.0350698521624144	0.289085830239783	0.455238476286903	0.148973083743826
cg22905097	EPSTI1	6.92231864823103	0.00221650418156096	0.0350698521624144	0.546610003950827	0.274413881281389	0.632466838512389
cg12071073	CCDC70	6.9180028695673	0.00222401150571204	0.0351617843566683	0.798094065845328	0.733692601345735	0.872742898947706
cg01204271	YBX2	6.91751345173244	0.00222486451890587	0.0351617843566683	0.0642664124179423	0.264528580846931	0.0578268853042192
cg25211525	C6orf145	6.91552733271081	0.00222832964701172	0.0351851722442258	0.0209825069180368	0.0236306916929498	0.342018917081453
cg05663262	HYI	6.91520297768782	0.00222889607334334	0.0351851722442258	0.711846002162747	0.763342011866543	0.583694950497179
cg26656452	HABP2	6.91442284015907	0.00223025905315837	0.0351865470068659	0.763165155653365	0.575609313989904	0.780515378975356
cg19612574	MAPK8	6.91274092197722	0.0022332004852255	0.035212809023184	0.359329084475368	0.581805482482659	0.591759695387857
cg12869058	ABCA4	6.9103686304893	0.00223735614032938	0.035258175793145	0.8699243360069	0.657560687455271	0.899090607963028
cg06398181	ZNF236	6.90010753965707	0.00225542381166005	0.0355226030142551	0.707706098211653	0.726972076635865	0.574352160359627
cg12278770	FAM167B	6.89817001877223	0.00225885238310927	0.0355411269946511	0.53987609616776	0.568823463581914	0.766275250954807
cg23663332	MAK16	6.89697058981806	0.00226097756785033	0.0355411269946511	0.628243288990625	0.523052011184535	0.800352685101959
cg10516886	CD53	6.89673259275736	0.00226139950545519	0.0355411269946511	0.52837827116567	0.311876140012913	0.583202952601318
cg12172720	SYNPO	6.89653214020881	0.00226175494508712	0.0355411269946511	0.769310300697164	0.665220321791851	0.80811420405277
cg21516287	LRRC61	6.89521013109903	0.00226410056855267	0.0355577252161422	0.142396330889034	0.373759484040816	0.0802676413701782
cg00744433	CXADR	6.89002980499503	0.00227331635939203	0.0356821391914134	0.134996270916358	0.241156118725694	0.434954184749167
cg22476084	FXYD6	6.88692289075219	0.00227886226054551	0.0357488415365893	0.28842367531707	0.158353313104484	0.477617265483135
cg19324627	APOA1	6.88384948210745	0.00228436219791821	0.0358147474099991	0.924588616390691	0.934427238102879	0.866345334927027
cg22832044	NA	6.88203705585329	0.00228761204626168	0.0358453210294344	0.150113064963784	0.386721298220932	0.178283284041598
cg16444968	CPNE7	6.87568165346667	0.00229904591287353	0.036004025090986	0.507152597041529	0.371229770243784	0.733118693243489
cg01561916	HAAO	6.87319346211052	0.00230353853805102	0.0360539079468621	0.612750549139337	0.617830822064838	0.890359488294244
cg05674444	NA	6.87157060128683	0.00230647365930239	0.036079370718231	0.2933257560156	0.155053929322769	0.146162499376322
cg19703610	DSCAML1	6.86963716212183	0.00230997557306482	0.0361136657335497	0.421526857156563	0.582568769826195	0.266348648588702
cg18952647	BNC1	6.86404454120903	0.00232013628975851	0.0362519652118755	0.732527847592294	0.578187061933153	0.931655831942522
cg24332422	APC	6.86025922763888	0.00232703984297704	0.0363392439352326	0.45175521240397	0.15174570694906	0.602851561411569
cg10893437	ZNF828	6.85748089294054	0.00233212048653905	0.0363887200826221	0.139039642898679	0.103830990476735	0.183403241432506
cg26014796	RNF39	6.85708406540709	0.00233284709210515	0.0363887200826221	0.0262422107362872	0.227277069406746	0.0360373126344114
cg19353006	TUSC3	6.8492481201162	0.00234724331684799	0.0365925812278314	0.534483368456603	0.501191339116889	0.727498235072751
cg20645058	CLEC12B	6.84805688641226	0.00234943993226865	0.0366061324588163	0.768231990100641	0.638438354952095	0.439533963950744
cg24921858	BCL2L14	6.84485927543342	0.00235534685171131	0.0366533620799833	0.164789078647058	0.300972369244204	0.163982435991762
cg07546360	NA	6.84464999218102	0.00235573399696343	0.0366533620799833	0.481655077101088	0.378246524879583	0.69254310364139
cg09045681	TCF19	6.84425846617828	0.0023564584439702	0.0366533620799833	0.420396447772921	0.224066169629711	0.646772265812882
cg24237439	RANBP3L	6.84015281177653	0.00236406917165122	0.0367475343564229	0.455853499153537	0.298494511403844	0.258680574212117
cg07218880	UPF3A	6.8395559002591	0.00236517780414282	0.0367475343564229	0.179921653341946	0.239536235447177	0.453758647519451
cg15018760	SCO2	6.83834112973304	0.00236743564456727	0.0367619032690744	0.0848282608076779	0.051465138080185	0.0585983869403165
cg08132711	FGFBP2	6.83487878024491	0.00237388326795848	0.0368369742108648	0.501398019709619	0.411553061976489	0.268310671523513
cg25023994	BANK1	6.8336177063373	0.00237623618747701	0.0368369742108648	0.838629756422483	0.621489120960244	0.797296932223698
cg19560287	GEMIN5	6.83359564932771	0.00237627736315645	0.0368369742108648	0.0615596896808994	0.150670254021547	0.0342708016724691
cg00119079	LAMP3	6.83191905849381	0.00237940936936977	0.036863719887002	0.142175274073364	0.403127155872122	0.435156534314134
cg15423764	GLYAT	6.83124162513292	0.0023806760866905	0.036863719887002	0.675017250754176	0.355361094976403	0.470503943664438
cg05790038	TRPV3	6.82501950017081	0.00239234355117819	0.0370235973369203	0.411745726845063	0.73111894305814	0.348520544319733
cg07440414	TCF7	6.81959367979998	0.00240256635400401	0.037158178298463	0.319185806487827	0.261715480987191	0.609608353273499
cg27160701	MUCL1	6.81897520673182	0.00240373450157582	0.037158178298463	0.658701831324691	0.490685993157876	0.765637531817202
cg16001913	HK1	6.81778572108286	0.00240598281588447	0.0371720975330319	0.696845669447541	0.524613082850617	0.751911789954906
cg17256157	NMBR	6.81518887441084	0.00241089886532778	0.0372271942374073	0.664447502327214	0.345055290857229	0.317588758709058
cg12128839	HOXA5	6.81363953468307	0.00241383687014789	0.0372517029686282	0.14492372865901	0.116026114860385	0.403057624704209
cg00053647	C7orf28B	6.8123932491636	0.00241620289688828	0.0372673621310878	0.0884443866332352	0.0437705972341805	0.0453683657652576
cg14161885	NBPF15	6.80249830086832	0.00243507389119937	0.0375374330751796	0.57454186655143	0.694025985741824	0.496759282699505
cg21747271	AIP	6.79431257800879	0.00245080098830908	0.0377587651707194	0.199853401154356	0.181874513802325	0.376684560095209
cg13553455	COL17A1	6.79109602347067	0.00245700977816072	0.0378332862435044	0.394842394175156	0.486425283224301	0.637962417641921
cg10735607	TMEM109	6.78422744732885	0.00247032274344919	0.0380170539167644	0.286604263721766	0.470706506653628	0.194079326904586
cg03872376	ZP4	6.78108595435301	0.00247643669835263	0.0380898891618342	0.591317691995269	0.518545253485475	0.286680878833249
cg16440909	MAMLD1	6.77560855464653	0.00248713444723527	0.0382056452691718	0.619844011030679	0.550798576139191	0.385167747569299
cg13319175	CAPZB	6.77530569346047	0.00248772735682315	0.0382056452691718	0.828401545305157	0.838057844962054	0.659286399831774
cg11080718	HIGD1A	6.77510580869947	0.00248811875057773	0.0382056452691718	0.0584215557790366	0.0500453613250053	0.0793135640825409
cg23799276	NUP210	6.77338836008417	0.00249148432164954	0.0382204459094665	0.162670747659732	0.240336770025993	0.091531421718772
cg24641737	DENND2D	6.77319963623044	0.00249185443996014	0.0382204459094665	0.672435100506666	0.558372843504601	0.32425762893524
cg14494313	NAT2	6.76988969104122	0.00249835508697565	0.038298853023132	0.800599092498955	0.641006660880153	0.823415413003476
cg25249068	BFSP2	6.76500391533272	0.00250798287125579	0.0384250842352734	0.566210085771383	0.402435420218377	0.643074809250448
cg27032352	NA	6.76356265901958	0.00251083033761193	0.0384473509442874	0.177936899312253	0.135855130884799	0.319190514153246
cg24691461	C20orf160	6.7618322253921	0.00251425356892344	0.0384606520744844	0.401430294145833	0.129677988057033	0.474935011090526
cg03082060	LGALS8	6.76171370776325	0.0025144882040139	0.0384606520744844	0.298963412874195	0.401304316641921	0.215682121759809
cg04121771	TM4SF4	6.75988966733809	0.00251810221867377	0.038494580369504	0.145410064234829	0.309555092196699	0.150725945645548
cg12978308	NEIL1	6.75755613650764	0.00252273357612107	0.0385440147159373	0.634091770544865	0.891009295226956	0.545707543502452
cg08491964	TCF4	6.75559669661662	0.00252662931724925	0.0385821613018272	0.497713732525413	0.293029451164407	0.693060051032636
cg21631409	ALDH3B2	6.75341718269079	0.00253096995829051	0.0386270556224326	0.31202280592717	0.347268291068694	0.216597445733058
cg18056600	ZMYND15	6.75171410401728	0.00253436714511944	0.0386529135814983	0.192089310249114	0.634807678143646	0.334496563996789
cg04459030	GHRH	6.75116301991912	0.00253546742580791	0.0386529135814983	0.654102459715252	0.504333014318955	0.733259872026712
cg01367992	LY9	6.7498156367557	0.00253815966980108	0.0386725786595438	0.503871565092064	0.135535278832614	0.374998199359446
cg01497527	ANKDD1A	6.74730572350399	0.00254318272760992	0.0387277157714115	0.576477184931992	0.964442778427956	0.764729531422621
cg22487322	IL20RA	6.74651708234259	0.00254476315879093	0.0387303964642033	0.659496933212341	0.877354765804404	0.509512769268102
cg09582042	GPR180	6.74468384569632	0.00254844089962973	0.038764976905675	0.620073722234687	0.554363271967131	0.839561866525958
cg05829479	NA	6.73844349241962	0.00256100144676113	0.0389345633400101	0.319699504061127	0.431843770056358	0.205047797751478
cg04089739	C3	6.73407455199132	0.00256983352663268	0.039047310742411	0.661950350431002	0.597732836350207	0.850261889660231
cg09522147	KRT7	6.73193845550218	0.00257416329994034	0.039091561390834	0.0852802634911045	0.560115373234283	0.290111112228967
cg21972382	CLIP4	6.72848086542814	0.00258118776754558	0.0391766627701552	0.372116650424205	0.257791107808505	0.642465317466006
cg11068096	KRT14	6.72557883257454	0.0025870989469342	0.0392447825954628	0.685493056782086	0.471902916589036	0.630414624249271
cg00513220	MOSC2	6.71822135166049	0.00260214864764961	0.0394513773528758	0.382886957439314	0.428948326040896	0.165563721810664
cg14162076	CLEC4D	6.71480720978431	0.00260916316113135	0.0395325566388994	0.386552424630127	0.200122937575422	0.516021573149346
cg11874272	CD86	6.71335315958784	0.00261215654297849	0.0395325566388994	0.467786436594703	0.27919276866452	0.482132977351832
cg11207564	CCL3L3	6.71320839003786	0.0026124547683763	0.0395325566388994	0.144282921477292	0.10679135035575	0.31920601584513
cg09514188	TOB1	6.71282873426056	0.00261323702780164	0.0395325566388994	0.0534976756942336	0.0441006909338485	0.0327548252740142
cg11765205	ARL11	6.7082639533497	0.00262266159720923	0.0396533780306119	0.400429432141778	0.661601394005821	0.360616704603019
cg18587271	GPT2	6.70716059531461	0.00262494491985097	0.039666153972411	0.357855412084227	0.374463191891873	0.180998941477776
cg00695416	CBR1	6.70560144900838	0.00262817498979929	0.0396812150653669	0.229122817063217	0.0842501675731131	0.501351485128101
cg14871544	DSG3	6.70504390883008	0.00262933104405998	0.0396812150653669	0.378187712884958	0.230055963254492	0.416572116759356
cg11270633	IL28B	6.70459693684616	0.00263025821812643	0.0396812150653669	0.495622952811	0.230358577567022	0.514916279105022
cg05318777	BBS7	6.69781900128175	0.00264435973996934	0.0398721448380943	0.223540126431402	0.291577762461774	0.185570829877235
cg18623836	RRM2	6.69517115196863	0.00264988993680488	0.0399336965449208	0.350307055507849	0.267071968060656	0.533426857160931
cg00756058	DZIP1	6.69336809170745	0.00265366262196334	0.0399687098790306	0.230616460753546	0.0973421301782062	0.520846506855155
cg02940164	PGAP2	6.69183968137974	0.00265686500958928	0.0399951000188064	0.0300596140294891	0.176662656239708	0.0311691022579649
cg23067535	FAM83A	6.69025592232399	0.00266018760625819	0.0400232699429288	0.33263705920061	0.758826127495873	0.382837533775804
cg04103514	EMR2	6.67674594004352	0.00268870669242276	0.0404302907108151	0.49612213913863	0.202270997986851	0.444017433126861
cg07509155	IL28RA	6.67494689649914	0.00269252832813052	0.0404656927701272	0.482164305534871	0.661932485374674	0.735849323980288
cg22467071	PECAM1	6.67365878812395	0.00269526807477788	0.0404848055371592	0.704029155285914	0.798789299813237	0.570005477398905
cg23131950	AP2S1	6.67191485975757	0.00269898194965788	0.0405185216154954	0.878615918970172	0.572907408823253	0.827016017291783
cg07378350	GDF5	6.67045183793639	0.00270210171006788	0.0405432867030751	0.471780087846472	0.594863876642162	0.261099060125289
cg10986043	TCAP	6.66931791226567	0.00270452228255177	0.0405575396999526	0.797854399347286	0.818157635721436	0.590716217837771
cg06269753	MSC	6.66064532554397	0.002723110250733	0.0408140948340841	0.555892701643888	0.258062351992102	0.652120261819226
cg11158729	CNNM4	6.65668728725465	0.00273163762578481	0.0409196645539888	0.0673135469667277	0.183373076011089	0.0213668183143534
cg02204046	MYCN	6.65593159860813	0.00273326886989808	0.0409218723637617	0.18165580725186	0.376768679931058	0.114871892886502
cg06499652	ARNTL	6.6540641855365	0.00273730425003156	0.0409536700409504	0.300823149010856	0.20200154467306	0.268918393191502
cg15415509	ADRB2	6.65357483400032	0.00273836273680153	0.0409536700409504	0.420580646255102	0.262194981725235	0.205931691592804
cg23239828	EXOC3	6.64755950773291	0.00275140895628199	0.0411264803232221	0.244761143272197	0.258947183331015	0.136064565638645
cg18410627	RALGPS1	6.6455180490754	0.00275585120963829	0.0411705659043363	0.215535052144093	0.403676652023188	0.129981061815611
cg04543012	TFCP2	6.64377691225942	0.00275964585021771	0.0412049340862502	0.168093150336075	0.0458937063586884	0.33733264696413
cg19464944	FCGR1A	6.63351722203113	0.0027821164768025	0.0415179698037118	0.45500350541832	0.202491810642489	0.277094288482986
cg12281657	C14orf50	6.62407537351045	0.002802964022681	0.0418064585275807	0.469688826587729	0.756548885780931	0.371724152883457
cg26767897	XDH	6.62323234354445	0.00280483331112417	0.0418117259752338	0.429554600338503	0.703017717289961	0.365593319640186
cg18530748	SULT1A1	6.61981301200954	0.00281242845241523	0.0418817319316083	0.404971956006802	0.535702178187295	0.151571995002194
cg13359415	LGI2	6.61975081170551	0.00281256681185505	0.0418817319316083	0.0634890416913818	0.224195109193214	0.0384359299213365
cg16154416	RASGRF1	6.61630579979878	0.00282024102004748	0.0419609687601226	0.268478601037175	0.587346436102835	0.239251605593076
cg08530414	CD44	6.61531783702985	0.00282244584998961	0.0419609687601226	0.187899622749682	0.122252679268943	0.409336689693636
cg24481163	POM121	6.6153148258747	0.00282245257270387	0.0419609687601226	0.313620081176997	0.291058105531886	0.203124703096133
cg13727946	MBD3L1	6.61381890621963	0.00282579442745214	0.0419880165518724	0.246768760652164	0.0802765026592215	0.132805946969456
cg15873301	SYN2	6.60548874613834	0.00284447924589747	0.0422428910303503	0.409989175501398	0.54499622540664	0.76802441525419
cg22156632	WNT6	6.60283860768267	0.00285045049519451	0.0423087856601045	0.193756021479405	0.503992969902262	0.513096623614709
cg09778422	MSN	6.60096017748824	0.00285469083726996	0.042348931635412	0.404495793386203	0.243915201141371	0.570168822288274
cg22983529	GNG11	6.59807333972455	0.00286122033641767	0.042422975504154	0.330582852840541	0.12235049118807	0.445309243051961
cg19297232	SMPD3	6.59721723045588	0.0028631596834882	0.0424289187271561	0.758010234500719	0.606862200527734	0.414655129286824
cg21240812	TSNARE1	6.59205253407491	0.00287488832183281	0.0425798443284131	0.0923434513587606	0.139702539209917	0.0368256568571752
cg23514672	TEKT5	6.59004258777027	0.00287946625513717	0.042608289904654	0.864919081646466	0.662898500197775	0.860069757420556
cg26424956	GRM4	6.58985279825639	0.00287989891878581	0.042608289904654	0.538495465128602	0.349608506359405	0.733472762281128
cg02210123	RHOJ	6.58834566289627	0.00288333714024242	0.0426362850689574	0.202399820612617	0.107531332315097	0.376908531818906
cg03660451	RECQL5	6.58188571663726	0.00289812261924644	0.0428319536943078	0.781739469425953	0.77568096401315	0.690155194731581
cg20226593	SLC12A1	6.57984303905779	0.00290281427552383	0.0428637509082042	0.558921776948843	0.504107742983668	0.704338074092572
cg12402251	CALB1	6.57959581082469	0.00290338264908715	0.0428637509082042	0.376004196716516	0.249262784906334	0.110921982031488
cg17177660	VEGFC	6.57758323843785	0.00290801382723909	0.0428910097854608	0.869682202724699	0.501249167489504	0.724228789656431
cg09440289	PTPRO	6.57744181151298	0.00290833955685008	0.0428910097854608	0.387857633915192	0.181562119552328	0.513089353843121
cg07139440	MLLT11	6.5698437458601	0.00292589505425183	0.0431268486403832	0.229560667517182	0.31171975758298	0.0781320520585689
cg08209133	SLC10A4	6.56532168844754	0.0029363956450614	0.0432457356449079	0.486113605953348	0.593645197450228	0.788931106003517
cg00240312	CDH1	6.56502022278251	0.00293709706515746	0.0432457356449079	0.0477302519323109	0.323107400968378	0.0916038706524069
cg12468189	SRPK3	6.56312990119679	0.00294149924951841	0.0432874419974486	0.806741561238921	0.783541140942206	0.615422498915861
cg02471507	CHMP4C	6.55953626017898	0.00294988705900503	0.043387725500395	0.0347949484729947	0.165968609077871	0.0394997465068422
cg09068528	ACADL	6.55598622231667	0.00295819752070227	0.0434867650458034	0.307662272498054	0.356418523166906	0.663724012923702
cg19853703	APOL6	6.5533321546256	0.00296442646410147	0.0435551161571606	0.0801060912347812	0.211369658279137	0.372119392621763
cg19675684	AKIRIN1	6.55196777146627	0.00296763389920291	0.0435721797553382	0.0773957339997956	0.062452260866294	0.113987511026437
cg23599843	JPH1	6.5514943140066	0.00296874776126914	0.0435721797553382	0.267373356843739	0.227687998599533	0.140372476569087
cg00874863	LHFPL1	6.54818421389875	0.00297654730040024	0.0436634156651265	0.655123997536025	0.43158580881826	0.579502888741186
cg00763889	HRASLS2	6.54649573003249	0.00298053405397369	0.0436760549864253	0.76743154423939	0.630684753706127	0.784836851828941
cg21663431	SLC44A2	6.54633894197638	0.00298090453480784	0.0436760549864253	0.0530654140246982	0.221367378746685	0.0685442195305769
cg15817236	ALX4	6.54580773091068	0.00298216011093766	0.0436760549864253	0.201326806467334	0.245097062402978	0.538512944308795
cg06384026	PPFIA1	6.53580657460118	0.00300590187976058	0.0440004044798499	0.120298052180697	0.0368609192788963	0.0380803387043254
cg11860203	CCL2	6.53495926652507	0.00300792231763108	0.0440066215785835	0.694957070605276	0.269347208964309	0.571059625874787
cg24688248	CD276	6.53083988313249	0.00301776528490777	0.0440783392235305	0.165193916846668	0.0729209707913498	0.110570342655309
cg27018070	FHL3	6.53063698055903	0.003018250970572	0.0440783392235305	0.0742625819995467	0.0645850368480656	0.195540412031732
cg06117855	CLEC3B	6.53043937339618	0.00301872405880481	0.0440783392235305	0.342318536519711	0.360393718621041	0.103313745920076
cg10943191	TMEM52	6.53023326014824	0.00301921759348934	0.0440783392235305	0.0457087151346074	0.378514186503053	0.137434150763589
cg19177941	ALDH1A3	6.52411723245479	0.00303390056966526	0.0442692645027664	0.135369319677669	0.31256706314685	0.47925999191093
cg18530324	CTIF	6.52232041821505	0.00303822834668251	0.0443089695107404	0.498590648569843	0.372364219363487	0.710777121754629
cg00141845	UPRT	6.51893253860031	0.00304640581060663	0.0444047460068232	0.476441347668873	0.4052839828345	0.300453893991552
cg02962602	CCDC57	6.5161425736342	0.00305315724829735	0.0444751166184972	0.0834384234539667	0.0958317363455136	0.334074844580805
cg19918758	VAV3	6.51560536684359	0.00305445902079316	0.0444751166184972	0.250752623227402	0.0847476526460431	0.0782678846685324
cg14719352	FUT1	6.51489009115458	0.00305619319011522	0.0444768843255924	0.764212299074786	0.631963892073734	0.829833311502689
cg10801213	SLC7A3	6.51313857063009	0.00306044403580974	0.0444983413929287	0.339867976487797	0.108214474279547	0.461524338691556
cg04739570	PODXL2	6.51240550117408	0.00306222498057356	0.0444983413929287	0.275975029408568	0.584057775347725	0.238825476329331
cg13376158	NT5C	6.51210235648642	0.00306296176592108	0.0444983413929287	0.0723720618505017	0.0375324071066424	0.0438467155429423
cg23444894	NA	6.51162523337188	0.00306412177479047	0.0444983413929287	0.791374637032754	0.548458292152934	0.781163349805258
cg04961553	OCIAD2	6.50546754333722	0.00307913376469113	0.0446729167124056	0.0631415853815301	0.222911730472623	0.0623074559194633
cg04278702	HTR1E	6.50536571841275	0.00307938264813558	0.0446729167124056	0.25828612711485	0.171049657178209	0.0299519379041388
cg21363706	NAT1	6.50090094109058	0.00309031618214304	0.0448079598691591	0.701632552550404	0.74859597694453	0.499761518939104
cg22762309	OTUD6A	6.49936840519034	0.00309407842070546	0.0448389357258093	0.667072615450569	0.393155285936441	0.653671890152525
cg01962969	CBR1	6.49761711381639	0.00309838351659117	0.0448777419225584	0.138281071899343	0.0601389929753674	0.402507770696082
cg04511534	GGT6	6.49565520008336	0.00310321377196271	0.0449241099229332	0.577187907322628	0.806212773505792	0.598182699573002
cg05444024	FUT6	6.49289924740425	0.00311001219100292	0.0449989067174599	0.919824759719359	0.736881572814358	0.913673846205012
cg15880738	CD3G	6.48985970988548	0.0031175281249553	0.0450636507162378	0.840029775850226	0.718783209594325	0.85214450493165
cg05248470	LILRB2	6.48963843922952	0.00311807600303463	0.0450636507162378	0.371014928455203	0.173370692768235	0.173667634691629
cg18414741	ZNF77	6.48910833487179	0.00311938897734782	0.0450636507162378	0.0785403584167901	0.0268745033437038	0.0319214936417632
cg19848683	MECOM	6.48842710102554	0.00312107711679731	0.0450644317942598	0.217073653594967	0.200953404884446	0.521397201534919
cg15043057	CTPS	6.48748982918369	0.00312340128711031	0.0450743907357029	0.456472877624433	0.637405606513982	0.792423766422907
cg21974766	CASD1	6.48638977125956	0.00312613141716266	0.045090194677046	0.066552303779052	0.179736911619431	0.0239083131381918
cg21633698	THY1	6.48547171029605	0.00312841176586312	0.0450994980025996	0.836785099116871	0.931654782591625	0.599364191065556
cg03856723	PRKACA	6.47834650147065	0.00314616881151283	0.0453317886540757	0.222825368625539	0.154633853108115	0.394042772402412
cg15949277	ZC3H12A	6.47607589198687	0.00315184949446146	0.0453899244690643	0.0572975629061265	0.183162691128055	0.0541331619845852
cg05813234	RPS6KA6	6.47533928663272	0.0031536946477508	0.0453927927952357	0.253889840772532	0.251161808833821	0.378225061805911
cg05801648	NA	6.46855142710799	0.00317075080207908	0.0455961797329423	0.192050757348773	0.453254995507191	0.201286175226876
cg10758292	DEFA1	6.46840023555018	0.00317113179809208	0.0455961797329423	0.446759063772599	0.173271658192319	0.215665124918115
cg00121640	ASTN2	6.46393587189729	0.00318240328064395	0.0457344021227716	0.186432028896942	0.147292227213787	0.0725408548059841
cg12711530	BMP10	6.45631478831288	0.00320174111819449	0.0459883419570665	0.670796283126606	0.692430381779921	0.509657684952619
cg10910525	HRC	6.45381306230884	0.00320811563867173	0.046032056377444	0.791524685286974	0.659759487622217	0.871572996626343
cg02196805	CSF2	6.4538102294114	0.00320812286450966	0.046032056377444	0.462356432662818	0.381012085286073	0.654092346720175
cg26374101	ARRDC1	6.45229352989551	0.00321199392329453	0.0460636341220056	0.0442711999047025	0.158398592326955	0.041976481362293
cg00059225	GLRA1	6.44502803811531	0.00323060505622017	0.0463064585449271	0.531980708302986	0.602654016557114	0.332219564292427
cg12600197	NEIL1	6.44437060149086	0.00323229465600019	0.0463066088432068	0.652508396730646	0.766523713554964	0.511806568527752
cg00655307	ESR1	6.44189642012203	0.00323866149682151	0.0463737314430653	0.345399907082012	0.237145883218049	0.0639159997351513
cg05396987	TMEM155	6.43683077472297	0.00325173770298521	0.0465045777032168	0.413495122634856	0.299805075971029	0.614128721554573
cg09874127	UBA7	6.43670964718018	0.0032520510469002	0.0465045777032168	0.148321332602702	0.192566765038944	0.351592057297434
cg05699806	ARSF	6.4363975891835	0.00325285845200904	0.0465045777032168	0.195541708815708	0.152753883109139	0.105200307022174
cg15052901	SLC24A4	6.43030796356256	0.00326865627749782	0.0467062190781528	0.2768198703346	0.411185052628931	0.163523529131378
cg14448116	ADAMTS4	6.42942823273255	0.00327094507960412	0.0467147195263193	0.617404287273095	0.85834057641418	0.4987288745117
cg04577715	SPINK1	6.42612405620427	0.00327955647622327	0.046813461957187	0.807315777198022	0.62177954534528	0.865380363515127
cg14063008	DAB2IP	6.41921920365973	0.00329762821150049	0.047047072331485	0.60166933683997	0.184010622137806	0.619558928825585
cg24562819	THBD	6.41820844282258	0.00330028230331143	0.0470605922237449	0.616661667242364	0.568707465715823	0.278862903711444
cg22792910	ANXA4	6.41665289445974	0.00330437125856285	0.0470945480974917	0.69461142003727	0.715210419959003	0.595702883802263
cg02345317	NLGN3	6.41558256814006	0.00330718780580794	0.0471103436511216	0.781621545851806	0.832612912988651	0.640512269710393
cg08704509	GRAMD3	6.41361389430917	0.00331237486181156	0.047159872968012	0.0650165899750073	0.20435756340632	0.0608385808366629
cg15660498	NA	6.41267646822833	0.00331484776203851	0.047170728370226	0.173004639701563	0.336799782851745	0.122482711585612
cg01869233	LRRN4	6.40967226620612	0.00332278569505556	0.0472593006179692	0.0979299748388282	0.363997984825001	0.182022507773481
cg14611174	SIX6	6.40768923374503	0.0033280362441738	0.0472792533443922	0.233319435597413	0.171990771786358	0.432465473815286
cg21151355	GJB3	6.40767373563788	0.00332807731305325	0.0472792533443922	0.339645421370869	0.437625541557509	0.5953361729419
cg02910574	CHMP1A	6.40686257664225	0.00333022756243055	0.0472792533443922	0.555029310476166	0.589157224751232	0.306052294955533
cg06039392	MTNR1A	6.40655393639866	0.00333104609645928	0.0472792533443922	0.61596869289272	0.742222781588513	0.50002377089351
cg20637800	BRI3	6.40402655220644	0.00333775676045397	0.0473501316562756	0.0436824792076042	0.0330881262351087	0.0833666999379217
cg24870273	STK19	6.40221091665086	0.00334258627920899	0.0473765008183542	0.733385543391149	0.489699187497493	0.812030639360359
cg04499381	SASH3	6.40203621313454	0.00334305136676036	0.0473765008183542	0.843180347963886	0.569758603486729	0.776923367444673
cg24715106	AQP11	6.39732796180558	0.0033556108325483	0.0475300644786939	0.144720102440071	0.192696273197696	0.0405511546518273
cg16078836	MAP3K13	6.39024612547212	0.00337459442694866	0.0477715779649322	0.200312648731581	0.278447012497698	0.110230957356335
cg00055233	RLN1	6.38967654337587	0.00337612609520824	0.0477715779649322	0.432801363924247	0.568561340108932	0.291743903492417
cg11091262	GALNTL5	6.38886894145818	0.00337829906404226	0.04777781107085	0.600657206946063	0.402774389321448	0.665299916382815
cg26624134	KCNJ5	6.38078677558961	0.00340012557083396	0.0480618467413937	0.456676287681018	0.627419629124021	0.727271058052548
cg25250998	GSTO2	6.37798837596896	0.00340771699841887	0.0481405912728316	0.0594642107631463	0.224999805046638	0.0507918103511785
cg26986815	NA	6.37701064617058	0.00341037351228242	0.0481405912728316	0.799259498228407	0.74789707395377	0.840868486668939
cg26297688	C12orf23	6.37680476004811	0.00341093318395507	0.0481405912728316	0.244372773532995	0.0753766070537024	0.337561494736178
cg16465939	NA	6.37326332605649	0.00342057502652555	0.048251978558323	0.906409048834862	0.709895469974534	0.907534936959281
cg25705900	RNF144A	6.36973863198762	0.00343019943921584	0.0483630062038315	0.135213095421498	0.273450008671481	0.0704561448127415
cg10061117	SORL1	6.36900744244685	0.00343219952566873	0.0483664785482332	0.180360793481479	0.299813713081639	0.053700594563906
cg20804821	GPR62	6.36693537100285	0.00343787403405155	0.0484217007717434	0.446218303537018	0.593295301351296	0.324498010693277
cg11984608	CLDN16	6.35680019925456	0.00346577079805522	0.0487897024342863	0.842786480623234	0.875323032863157	0.701771066346864
cg16150435	C6orf15	6.34981623768265	0.00348513086697953	0.0490372138007967	0.572019933235157	0.740062830058355	0.715219336004745
cg12717668	NA	6.34618983263033	0.00349522786300031	0.0491190883339458	0.465266285653416	0.162327266942128	0.21538799187541
cg06714705	OLFML1	6.34592027637303	0.00349597960184915	0.0491190883339458	0.829751950138857	0.656671275229045	0.88848575236887
cg13080465	MANSC1	6.34580789021724	0.00349629307417273	0.0491190883339458	0.0852168906771193	0.242109939236464	0.057763319743659
cg20692181	RETN	6.3413813913067	0.00350866293344535	0.0492677731051711	0.583720217738315	0.439965562422863	0.652266842662343
cg01390445	LIPH	6.34003348172559	0.00351243870204633	0.0492877752628962	0.655328922188508	0.880229122894431	0.871719934969539
cg09498007	CREG2	6.33959715821181	0.00351366183794524	0.0492877752628962	0.186804296558229	0.294601257585461	0.122587894644358
cg07425555	PODNL1	6.33378826078934	0.00352998805819605	0.0494531311131175	0.703348536285396	0.532642505744131	0.833748833645894
cg18055007	DDAH2	6.33369092476419	0.0035302622974034	0.0494531311131175	0.816393712044944	0.500281025862402	0.818619329251725
cg13968061	APCS	6.33348964202313	0.00353082947138039	0.0494531311131175	0.435763947423304	0.562761287009071	0.268224632691617
cg17026542	OR2A4	6.33143173496043	0.00353663367652093	0.0495092809802509	0.617034107833658	0.328172101775268	0.605268821978109
cg15166089	CD164L2	6.32937011249483	0.00354245831066638	0.0495656597115969	0.497453393277723	0.722944896566415	0.405158453281615
cg20227165	PRDM11	6.32500560253887	0.00355482215586073	0.0497088917264186	0.73327053216605	0.421756621193495	0.75087520342068
cg19566405	SLFN12	6.32448494616105	0.00355630007165943	0.0497088917264186	0.564179542117055	0.227222523897549	0.584047855900036
cg14045072	GPR116	6.32310102680868	0.00356023152085829	0.0497386346921124	0.822178427392508	0.648318646852115	0.762122349003239
cg01017147	DNM3	6.32138602087666	0.003565109795377	0.0497815685756491	0.406413441620002	0.19616259380208	0.544507656249804
cg15307169	DOK7	6.32061827600798	0.00356729587079486	0.0497868853870348	0.3115723934383	0.364887890971973	0.101538104222588
cg04048249	APOC3	6.31916065664773	0.00357145013021811	0.0498196518417578	0.661379157150803	0.471275819099299	0.632779084668501
cg12650780	SH3BGRL	6.3131639308176	0.00358859397744091	0.050033490753218	0.371473982466703	0.128641170204353	0.423696871549108
cg09350141	PPM1F	6.31243419318785	0.00359068603405318	0.0500373620248199	0.103754980616773	0.213824279679135	0.0998198160651672
cg26187237	IGFBP2	6.31108599572952	0.00359455446611709	0.0500659712457461	0.0823531694226166	0.235762873207858	0.0628832526182669
cg24457403	KRT16	6.30999691945968	0.00359768255686528	0.0500742176299417	0.923587761534895	0.845442414875885	0.933013251763574
cg20811389	CDC14B	6.30961576700984	0.00359877798761855	0.0500742176299417	0.111784073363529	0.0869881220460244	0.342528695844939
cg16729794	MOBP	6.30877231427635	0.00360120330094095	0.0500826952260966	0.646240022106261	0.545183606095823	0.696873365136986
cg13625403	NA	6.30426106834097	0.00361420409070374	0.050204759891402	0.507763336253004	0.500787129031456	0.812396056389205
cg21505886	TMEM129	6.30406506179962	0.00361477005976436	0.050204759891402	0.309486511883277	0.316515382178951	0.612603823518493
cg07354209	FAP	6.30383247621908	0.00361544177040845	0.050204759891402	0.396890407627031	0.260832139728856	0.365342034107951
cg11821702	MLANA	6.29802603904503	0.00363225298578369	0.0504128197493421	0.829646210396649	0.711363469540097	0.828605894795719
cg02130905	STMN4	6.29719205804387	0.00363467425582779	0.050421049611277	0.59284388088568	0.366065326197031	0.688948625971848
cg01119135	C1orf116	6.29532865555318	0.00364009027882922	0.0504707942230027	0.190788316109393	0.437378632651128	0.133689341642516
cg23896545	NOMO1	6.29135288636616	0.00365167402024317	0.0505896417004336	0.169849321685604	0.347005375447109	0.184969337362556
cg18626709	LEPREL1	6.29066547335777	0.00365368074033264	0.0505896417004336	0.0398402062883868	0.0447409049345882	0.285330070446845
cg15128898	SPEF2	6.29019511313336	0.00365505449313017	0.0505896417004336	0.269987676796503	0.168884957678112	0.0531621600166191
cg03469082	GABRG1	6.28987163718942	0.00365599956156952	0.0505896417004336	0.299568899424673	0.139446778186452	0.145727959640641
cg26668713	SIPA1	6.28809281245699	0.00366120112504771	0.0506007234119219	0.747455384191042	0.350761669022023	0.720902190807573
cg11536940	PGCP	6.28752444235129	0.00366286475059767	0.0506007234119219	0.484761901878853	0.342095893996875	0.712506033484499
cg11540692	SIM1	6.28735326700259	0.00366336593674205	0.0506007234119219	0.487793633376498	0.516786439484149	0.766615175310282
cg19255783	PLAC8	6.28708904327058	0.00366413970025412	0.0506007234119219	0.484092864506369	0.391157129292829	0.548257899092573
cg11885098	EFNA2	6.28332193662672	0.00367518995248305	0.0507062827283095	0.679321820646456	0.497498904668306	0.819011996627946
cg19105504	MS4A15	6.28322973561204	0.00367546084465482	0.0507062827283095	0.540334269126211	0.552388657621773	0.297166898416057
[truncated: 660 more rows]
